# Supplementary material for: Single-cell transcriptome and cell type-specific molecular pathways of human non-alcoholic steatohepatitis
Source: Sci Rep. 2022 Aug 5;12:13484. doi: 10.1038/s41598-022-16754-7 (PMC9355943; doi:10.1038/s41598-022-16754-7)
Supplement: Supplementary file 2 — Supplementary Information 2. [file 41598_2022_16754_MOESM2_ESM.xlsx]

## Sheet: Legend
Table	Description
S1	Liver biopsy pathology
S2	Gene modules
S3	Module associations
S4	Gene Ontology
S5	KEGG
S6	REACTOME
S7	Trans-ancestry NAFLD discovery analysis
S8	Gene Ontology for figure 3D

## Sheet: S1
ID	New SAF_S	New SAF_A*	New SAF_F	NASH_acc_to Flip
1	2	2	1	Yes
2	2	2	1	Yes
3	1	2	1	Yes
4	2	2	1	Yes
5	0	2	1	No
6	2	2	1	Yes
7	0	2	1	No
8	0	2	1	No
9	2	2	1	Yes
10	0	2	1	No
		*Activityscore: all 10 patients had point for both inflammation and ballooning.
	NASH liver (n=10)		Clinical and biochemical characteristics of the 10 patients with nonalcoholic steatohepatitis undergoing bariatric surgery, whose liver biopsies were used for the single-cell RNA sequencing. Data are presented as mean ± SD. NASH: Non-alcoholic steatohepatitis; ALT: Alanine transaminase; AST: Aspartate aminotransferase; HOMA-IR, homeostatic model assessment of insulin resistance.
Age (yrs)	47±7.5
Gender (M:F)	05:05:00
Type 2 diabetes (n,%)	4, 40%
Weight (kg)	135±18
BMI (kg/m2)	43±7.4
Waist-hip ratio	0.96±0.14
ALT (IU/l)	37±14
AST (IU/l)	27±6.5
Bilirubin (µmol/l)	9±6.9
HOMA-IR	7.7±3.6
Fasting plasma glucose	7.1±2.8

## Sheet: S2
data	run	cell_cluster	module	genes	pkMs
liver_perslab_int	wgcna3	Cholangiocytes	Cholangiocytes_1	AMBP	0.0132280494972966
liver_perslab_int	wgcna3	Cholangiocytes	Cholangiocytes_1	ALB	0.0131043956188679
liver_perslab_int	wgcna3	Cholangiocytes	Cholangiocytes_1	SERPINA1	0.0103112384057013
liver_perslab_int	wgcna3	Cholangiocytes	Cholangiocytes_1	RBP4	0.00933191066029064
liver_perslab_int	wgcna3	Cholangiocytes	Cholangiocytes_1	GC	0.0073709313243512
liver_perslab_int	wgcna3	Cholangiocytes	Cholangiocytes_1	CPB2	0.00483924851785899
liver_perslab_int	wgcna3	Cholangiocytes	Cholangiocytes_1	ITIH2	0.00435616502656841
liver_perslab_int	wgcna3	Cholangiocytes	Cholangiocytes_1	APOB	0.00360777742830957
liver_perslab_int	wgcna3	Cholangiocytes	Cholangiocytes_1	FGG	0.00359879370277543
liver_perslab_int	wgcna3	Cholangiocytes	Cholangiocytes_1	PEBP1	0.0033907279916054
liver_perslab_int	wgcna3	Cholangiocytes	Cholangiocytes_1	FGA	0.0030967049147675
liver_perslab_int	wgcna3	Cholangiocytes	Cholangiocytes_1	RARRES2	0.00292050031361434
liver_perslab_int	wgcna3	Cholangiocytes	Cholangiocytes_1	CYP3A5	0.00236140542303907
liver_perslab_int	wgcna3	Cholangiocytes	Cholangiocytes_1	SERPINA5	0.00216003671382425
liver_perslab_int	wgcna3	Cholangiocytes	Cholangiocytes_1	ERRFI1	0.00214787038096396
liver_perslab_int	wgcna3	Cholangiocytes	Cholangiocytes_1	FTCD	0.00210045855104756
liver_perslab_int	wgcna3	Cholangiocytes	Cholangiocytes_1	GATM	0.00201159939631756
liver_perslab_int	wgcna3	Cholangiocytes	Cholangiocytes_1	PAH	0.00185445990654869
liver_perslab_int	wgcna3	Cholangiocytes	Cholangiocytes_1	ASGR2	0.00182020652168459
liver_perslab_int	wgcna3	Cholangiocytes	Cholangiocytes_1	FGL1	0.00174459349276345
liver_perslab_int	wgcna3	Cholangiocytes	Cholangiocytes_1	SERPINA6	0.0017291796826652
liver_perslab_int	wgcna3	Cholangiocytes	Cholangiocytes_1	CYB5A	0.00158333271261651
liver_perslab_int	wgcna3	Cholangiocytes	Cholangiocytes_1	TMEM97	0.00126428508371273
liver_perslab_int	wgcna3	Cholangiocytes	Cholangiocytes_1	MPST	0.00112690036462908
liver_perslab_int	wgcna3	Cholangiocytes	Cholangiocytes_1	FMO5	0.00109949057462896
liver_perslab_int	wgcna3	Cholangiocytes	Cholangiocytes_1	SLC2A2	0.00103217310408927
liver_perslab_int	wgcna3	Cholangiocytes	Cholangiocytes_1	LAMP2	0.000964005025599539
liver_perslab_int	wgcna3	Cholangiocytes	Cholangiocytes_1	CLDN1	0.000855926964600015
liver_perslab_int	wgcna3	Cholangiocytes	Cholangiocytes_1	HSD17B2	0.000837979071505441
liver_perslab_int	wgcna3	Cholangiocytes	Cholangiocytes_1	AZGP1	0.000691040568161638
liver_perslab_int	wgcna3	Cholangiocytes	Cholangiocytes_1	PROX1	0.000583280712440662
liver_perslab_int	wgcna3	Cholangiocytes	Cholangiocytes_1	CEBPA	0.000436077072868981
liver_perslab_int	wgcna3	Cholangiocytes	Cholangiocytes_1	BAAT	0.000274672798946506
liver_perslab_int	wgcna3	Cholangiocytes	Cholangiocytes_1	PSMC5	0.000140127218695643
liver_perslab_int	wgcna3	Cholangiocytes	Cholangiocytes_1	TMEM220	7450000000
liver_perslab_int	wgcna3	Hepatic-stellate-cells	Hepatic-stellate-cells_3	RPL34	0.0182649074953206
liver_perslab_int	wgcna3	Hepatic-stellate-cells	Hepatic-stellate-cells_3	RPS27	0.0173118110663003
liver_perslab_int	wgcna3	Hepatic-stellate-cells	Hepatic-stellate-cells_3	RPS18	0.0168835564972358
liver_perslab_int	wgcna3	Hepatic-stellate-cells	Hepatic-stellate-cells_3	RPL10	0.0158279825231659
liver_perslab_int	wgcna3	Hepatic-stellate-cells	Hepatic-stellate-cells_3	RPS12	0.0147935060248462
liver_perslab_int	wgcna3	Hepatic-stellate-cells	Hepatic-stellate-cells_3	RPL13	0.0142194080707487
liver_perslab_int	wgcna3	Hepatic-stellate-cells	Hepatic-stellate-cells_3	RPS8	0.0140323646779822
liver_perslab_int	wgcna3	Hepatic-stellate-cells	Hepatic-stellate-cells_3	RPS3A	0.0133674019827176
liver_perslab_int	wgcna3	Hepatic-stellate-cells	Hepatic-stellate-cells_3	RPS27A	0.0124917045410091
liver_perslab_int	wgcna3	Hepatic-stellate-cells	Hepatic-stellate-cells_3	RPL13A	0.0124627218871058
liver_perslab_int	wgcna3	Hepatic-stellate-cells	Hepatic-stellate-cells_3	RPL27A	0.011925134485036
liver_perslab_int	wgcna3	Hepatic-stellate-cells	Hepatic-stellate-cells_3	RPS4X	0.0118435241541357
liver_perslab_int	wgcna3	Hepatic-stellate-cells	Hepatic-stellate-cells_3	RPL32	0.0118224990507503
liver_perslab_int	wgcna3	Hepatic-stellate-cells	Hepatic-stellate-cells_3	RPL35A	0.011769608702147
liver_perslab_int	wgcna3	Hepatic-stellate-cells	Hepatic-stellate-cells_3	RPL30	0.0108741669677832
liver_perslab_int	wgcna3	Hepatic-stellate-cells	Hepatic-stellate-cells_3	RPLP1	0.0108476746825683
liver_perslab_int	wgcna3	Hepatic-stellate-cells	Hepatic-stellate-cells_3	RPL3	0.0108236224037381
liver_perslab_int	wgcna3	Hepatic-stellate-cells	Hepatic-stellate-cells_3	RPL11	0.010799320694128
liver_perslab_int	wgcna3	Hepatic-stellate-cells	Hepatic-stellate-cells_3	RPS6	0.0107500967760433
liver_perslab_int	wgcna3	Hepatic-stellate-cells	Hepatic-stellate-cells_3	RPS15	0.0105313706433174
liver_perslab_int	wgcna3	Hepatic-stellate-cells	Hepatic-stellate-cells_3	RPL31	0.0104320430764679
liver_perslab_int	wgcna3	Hepatic-stellate-cells	Hepatic-stellate-cells_3	RPS5	0.0104156673981598
liver_perslab_int	wgcna3	Hepatic-stellate-cells	Hepatic-stellate-cells_3	RPS23	0.010391744229182
liver_perslab_int	wgcna3	Hepatic-stellate-cells	Hepatic-stellate-cells_3	RPL37	0.010322037084348
liver_perslab_int	wgcna3	Hepatic-stellate-cells	Hepatic-stellate-cells_3	RPS15A	0.0103150666147683
liver_perslab_int	wgcna3	Hepatic-stellate-cells	Hepatic-stellate-cells_3	RPS3	0.0102595028041268
liver_perslab_int	wgcna3	Hepatic-stellate-cells	Hepatic-stellate-cells_3	RPL7	0.0102267583173979
liver_perslab_int	wgcna3	Hepatic-stellate-cells	Hepatic-stellate-cells_3	RPL28	0.00969868897515447
liver_perslab_int	wgcna3	Hepatic-stellate-cells	Hepatic-stellate-cells_3	RPS25	0.00963980761471151
liver_perslab_int	wgcna3	Hepatic-stellate-cells	Hepatic-stellate-cells_3	RPL23A	0.00955125034620248
liver_perslab_int	wgcna3	Hepatic-stellate-cells	Hepatic-stellate-cells_3	RPL12	0.00953307964392531
liver_perslab_int	wgcna3	Hepatic-stellate-cells	Hepatic-stellate-cells_3	EEF1A1	0.00943715512774716
liver_perslab_int	wgcna3	Hepatic-stellate-cells	Hepatic-stellate-cells_3	RPS24	0.00930465698776366
liver_perslab_int	wgcna3	Hepatic-stellate-cells	Hepatic-stellate-cells_3	RPL8	0.00863629378621344
liver_perslab_int	wgcna3	Hepatic-stellate-cells	Hepatic-stellate-cells_3	RPS14	0.00861685240179091
liver_perslab_int	wgcna3	Hepatic-stellate-cells	Hepatic-stellate-cells_3	RPL15	0.00830589270027869
liver_perslab_int	wgcna3	Hepatic-stellate-cells	Hepatic-stellate-cells_3	RPS16	0.00829286483632293
liver_perslab_int	wgcna3	Hepatic-stellate-cells	Hepatic-stellate-cells_3	RPS19	0.00801811360748572
liver_perslab_int	wgcna3	Hepatic-stellate-cells	Hepatic-stellate-cells_3	RPL37A	0.00797458718437162
liver_perslab_int	wgcna3	Hepatic-stellate-cells	Hepatic-stellate-cells_3	RPL10A	0.00790416424827424
liver_perslab_int	wgcna3	Hepatic-stellate-cells	Hepatic-stellate-cells_3	RPL36	0.00757722390188379
liver_perslab_int	wgcna3	Hepatic-stellate-cells	Hepatic-stellate-cells_3	RPS9	0.00729689500561911
liver_perslab_int	wgcna3	Hepatic-stellate-cells	Hepatic-stellate-cells_3	GNB2L1	0.00720907411805792
liver_perslab_int	wgcna3	Hepatic-stellate-cells	Hepatic-stellate-cells_3	RPL19	0.00717212479299087
liver_perslab_int	wgcna3	Hepatic-stellate-cells	Hepatic-stellate-cells_3	TPT1	0.00692386836447513
liver_perslab_int	wgcna3	Hepatic-stellate-cells	Hepatic-stellate-cells_3	RPL14	0.00671550406097608
liver_perslab_int	wgcna3	Hepatic-stellate-cells	Hepatic-stellate-cells_3	NACA	0.00640499883110385
liver_perslab_int	wgcna3	Hepatic-stellate-cells	Hepatic-stellate-cells_3	RPL5	0.00636540193774968
liver_perslab_int	wgcna3	Hepatic-stellate-cells	Hepatic-stellate-cells_3	RPL6	0.00629476842966953
liver_perslab_int	wgcna3	Hepatic-stellate-cells	Hepatic-stellate-cells_3	RPL9	0.00629254325883599
liver_perslab_int	wgcna3	Hepatic-stellate-cells	Hepatic-stellate-cells_3	RPL21	0.0062913889733871
liver_perslab_int	wgcna3	Hepatic-stellate-cells	Hepatic-stellate-cells_3	TMSB4X	0.00604674274850146
liver_perslab_int	wgcna3	Hepatic-stellate-cells	Hepatic-stellate-cells_3	RPS2	0.00594654900644412
liver_perslab_int	wgcna3	Hepatic-stellate-cells	Hepatic-stellate-cells_3	RPS13	0.00587106035996419
liver_perslab_int	wgcna3	Hepatic-stellate-cells	Hepatic-stellate-cells_3	RPL23	0.00583880091874396
liver_perslab_int	wgcna3	Hepatic-stellate-cells	Hepatic-stellate-cells_3	RPLP2	0.00570050791088189
liver_perslab_int	wgcna3	Hepatic-stellate-cells	Hepatic-stellate-cells_3	RPLP0	0.00561072367791227
liver_perslab_int	wgcna3	Hepatic-stellate-cells	Hepatic-stellate-cells_3	RPL35	0.00553581155314541
liver_perslab_int	wgcna3	Hepatic-stellate-cells	Hepatic-stellate-cells_3	RPL29	0.00538800156791028
liver_perslab_int	wgcna3	Hepatic-stellate-cells	Hepatic-stellate-cells_3	RPS28	0.00534839443014788
liver_perslab_int	wgcna3	Hepatic-stellate-cells	Hepatic-stellate-cells_3	EEF1D	0.00523493134015625
liver_perslab_int	wgcna3	Hepatic-stellate-cells	Hepatic-stellate-cells_3	RPL24	0.00523352555191426
liver_perslab_int	wgcna3	Hepatic-stellate-cells	Hepatic-stellate-cells_3	RPL39	0.00515281275337842
liver_perslab_int	wgcna3	Hepatic-stellate-cells	Hepatic-stellate-cells_3	RPS20	0.00500224092387454
liver_perslab_int	wgcna3	Hepatic-stellate-cells	Hepatic-stellate-cells_3	RPSA	0.00498965972220001
liver_perslab_int	wgcna3	Hepatic-stellate-cells	Hepatic-stellate-cells_3	FAU	0.00497258688132712
liver_perslab_int	wgcna3	Hepatic-stellate-cells	Hepatic-stellate-cells_3	NBEAL1	0.00491371213945183
liver_perslab_int	wgcna3	Hepatic-stellate-cells	Hepatic-stellate-cells_3	RPS7	0.00479154349165071
liver_perslab_int	wgcna3	Hepatic-stellate-cells	Hepatic-stellate-cells_3	RPL7A	0.00474520707999369
liver_perslab_int	wgcna3	Hepatic-stellate-cells	Hepatic-stellate-cells_3	RPL18A	0.00448912198993643
liver_perslab_int	wgcna3	Hepatic-stellate-cells	Hepatic-stellate-cells_3	HNRNPA1	0.00435898469406021
liver_perslab_int	wgcna3	Hepatic-stellate-cells	Hepatic-stellate-cells_3	RPS21	0.00415126198467511
liver_perslab_int	wgcna3	Hepatic-stellate-cells	Hepatic-stellate-cells_3	RPL18	0.00380638104678266
liver_perslab_int	wgcna3	Hepatic-stellate-cells	Hepatic-stellate-cells_3	EEF1B2	0.00377928269434225
liver_perslab_int	wgcna3	Hepatic-stellate-cells	Hepatic-stellate-cells_3	RPS11	0.00376587438257101
liver_perslab_int	wgcna3	Hepatic-stellate-cells	Hepatic-stellate-cells_3	NPM1	0.00362207845674506
liver_perslab_int	wgcna3	Hepatic-stellate-cells	Hepatic-stellate-cells_3	RPL27	0.0034672098497654
liver_perslab_int	wgcna3	Hepatic-stellate-cells	Hepatic-stellate-cells_3	RPL38	0.00329679434906346
liver_perslab_int	wgcna3	Hepatic-stellate-cells	Hepatic-stellate-cells_3	PFDN5	0.003082368180985
liver_perslab_int	wgcna3	Hepatic-stellate-cells	Hepatic-stellate-cells_3	COMMD6	0.0030444596546947
liver_perslab_int	wgcna3	Hepatic-stellate-cells	Hepatic-stellate-cells_3	RPS29	0.00302783565912427
liver_perslab_int	wgcna3	Hepatic-stellate-cells	Hepatic-stellate-cells_3	EIF3E	0.00296591627817459
liver_perslab_int	wgcna3	Hepatic-stellate-cells	Hepatic-stellate-cells_3	BTF3	0.00263700419930306
liver_perslab_int	wgcna3	Hepatic-stellate-cells	Hepatic-stellate-cells_3	RPL4	0.00237643328847726
liver_perslab_int	wgcna3	Hepatic-stellate-cells	Hepatic-stellate-cells_3	CENPC	0.00233026418423994
liver_perslab_int	wgcna3	Hepatic-stellate-cells	Hepatic-stellate-cells_3	ATP5L	0.0022401333861208
liver_perslab_int	wgcna3	Hepatic-stellate-cells	Hepatic-stellate-cells_3	UQCRB	0.00221859886920848
liver_perslab_int	wgcna3	Hepatic-stellate-cells	Hepatic-stellate-cells_3	EEF2	0.00191170579920735
liver_perslab_int	wgcna3	Hepatic-stellate-cells	Hepatic-stellate-cells_3	ATP5A1	0.00186938120949082
liver_perslab_int	wgcna3	Hepatic-stellate-cells	Hepatic-stellate-cells_3	HSP90AB1	0.00184827476567556
liver_perslab_int	wgcna3	Hepatic-stellate-cells	Hepatic-stellate-cells_3	LY96	0.0016523916251877
liver_perslab_int	wgcna3	Hepatic-stellate-cells	Hepatic-stellate-cells_3	MRPL36	0.00163016825075496
liver_perslab_int	wgcna3	Hepatic-stellate-cells	Hepatic-stellate-cells_3	UXT	0.00143176009621797
liver_perslab_int	wgcna3	Hepatic-stellate-cells	Hepatic-stellate-cells_3	GTF3A	0.0014317527102769
liver_perslab_int	wgcna3	Hepatic-stellate-cells	Hepatic-stellate-cells_3	EIF3L	0.00141449396589287
liver_perslab_int	wgcna3	Hepatic-stellate-cells	Hepatic-stellate-cells_3	PSME2	0.00138378127080004
liver_perslab_int	wgcna3	Hepatic-stellate-cells	Hepatic-stellate-cells_3	SDR39U1	0.00136688902651568
liver_perslab_int	wgcna3	Hepatic-stellate-cells	Hepatic-stellate-cells_3	ILF2	0.00135293632711235
liver_perslab_int	wgcna3	Hepatic-stellate-cells	Hepatic-stellate-cells_3	EDF1	0.00130071034011749
liver_perslab_int	wgcna3	Hepatic-stellate-cells	Hepatic-stellate-cells_3	CUTA	0.00109008442203638
liver_perslab_int	wgcna3	Hepatic-stellate-cells	Hepatic-stellate-cells_3	SNRPD2	0.00104652082629595
liver_perslab_int	wgcna3	Hepatic-stellate-cells	Hepatic-stellate-cells_3	SRI	0.00095566102603437
liver_perslab_int	wgcna3	Macrophages	Macrophages_4	RPL10	0.0428427985096401
liver_perslab_int	wgcna3	Macrophages	Macrophages_4	RPS18	0.04236417744553
liver_perslab_int	wgcna3	Macrophages	Macrophages_4	RPL32	0.0406199708560226
liver_perslab_int	wgcna3	Macrophages	Macrophages_4	RPL13	0.0392058518864229
liver_perslab_int	wgcna3	Macrophages	Macrophages_4	RPS14	0.0390852974430845
liver_perslab_int	wgcna3	Macrophages	Macrophages_4	RPS27	0.0385248930588209
liver_perslab_int	wgcna3	Macrophages	Macrophages_4	RPL13A	0.0383557943595765
liver_perslab_int	wgcna3	Macrophages	Macrophages_4	RPS15A	0.0382280747855141
liver_perslab_int	wgcna3	Macrophages	Macrophages_4	RPL34	0.0376369728854995
liver_perslab_int	wgcna3	Macrophages	Macrophages_4	RPLP1	0.0374902886068274
liver_perslab_int	wgcna3	Macrophages	Macrophages_4	RPS8	0.0368033420062779
liver_perslab_int	wgcna3	Macrophages	Macrophages_4	RPL11	0.0362349349084499
liver_perslab_int	wgcna3	Macrophages	Macrophages_4	RPS24	0.0350010946169185
liver_perslab_int	wgcna3	Macrophages	Macrophages_4	RPS2	0.0346798015496241
liver_perslab_int	wgcna3	Macrophages	Macrophages_4	RPL27A	0.0345563061275157
liver_perslab_int	wgcna3	Macrophages	Macrophages_4	RPLP2	0.0343383573581502
liver_perslab_int	wgcna3	Macrophages	Macrophages_4	RPL23A	0.0343228855903714
liver_perslab_int	wgcna3	Macrophages	Macrophages_4	RPS6	0.0338732854009911
liver_perslab_int	wgcna3	Macrophages	Macrophages_4	RPS15	0.0337544305636947
liver_perslab_int	wgcna3	Macrophages	Macrophages_4	RPL35A	0.0337170471785245
liver_perslab_int	wgcna3	Macrophages	Macrophages_4	RPS3A	0.0334949939005159
liver_perslab_int	wgcna3	Macrophages	Macrophages_4	RPL28	0.0334174302708982
liver_perslab_int	wgcna3	Macrophages	Macrophages_4	RPS12	0.0323571960914026
liver_perslab_int	wgcna3	Macrophages	Macrophages_4	RPS23	0.0319242986594422
liver_perslab_int	wgcna3	Macrophages	Macrophages_4	RPL19	0.0311213777860977
liver_perslab_int	wgcna3	Macrophages	Macrophages_4	RPL37	0.0306807149188904
liver_perslab_int	wgcna3	Macrophages	Macrophages_4	RPS3	0.03050763252281
liver_perslab_int	wgcna3	Macrophages	Macrophages_4	RPS4X	0.0300014676722374
liver_perslab_int	wgcna3	Macrophages	Macrophages_4	RPL18A	0.0299403904566462
liver_perslab_int	wgcna3	Macrophages	Macrophages_4	RPS16	0.0282673854967737
liver_perslab_int	wgcna3	Macrophages	Macrophages_4	RPL15	0.0282611551877851
liver_perslab_int	wgcna3	Macrophages	Macrophages_4	RPL31	0.0277937467601655
liver_perslab_int	wgcna3	Macrophages	Macrophages_4	RPS11	0.0276074567563917
liver_perslab_int	wgcna3	Macrophages	Macrophages_4	RPL29	0.027393440895121
liver_perslab_int	wgcna3	Macrophages	Macrophages_4	RPL12	0.0270712344659054
liver_perslab_int	wgcna3	Macrophages	Macrophages_4	RPL37A	0.0264596887208435
liver_perslab_int	wgcna3	Macrophages	Macrophages_4	RPL10A	0.02628114427664
liver_perslab_int	wgcna3	Macrophages	Macrophages_4	RPL35	0.026255195071515
liver_perslab_int	wgcna3	Macrophages	Macrophages_4	RPL7	0.0260307391397964
liver_perslab_int	wgcna3	Macrophages	Macrophages_4	RPS7	0.0253662437056123
liver_perslab_int	wgcna3	Macrophages	Macrophages_4	RPS29	0.0250212315656336
liver_perslab_int	wgcna3	Macrophages	Macrophages_4	RPL36	0.0249504068153558
liver_perslab_int	wgcna3	Macrophages	Macrophages_4	RPL30	0.0248717770448059
liver_perslab_int	wgcna3	Macrophages	Macrophages_4	RPS27A	0.0248035377472413
liver_perslab_int	wgcna3	Macrophages	Macrophages_4	RPL3	0.0247804218425911
liver_perslab_int	wgcna3	Macrophages	Macrophages_4	RPS5	0.0247352234439331
liver_perslab_int	wgcna3	Macrophages	Macrophages_4	RPL8	0.0245180036495635
liver_perslab_int	wgcna3	Macrophages	Macrophages_4	RPL6	0.0243813665959117
liver_perslab_int	wgcna3	Macrophages	Macrophages_4	RPS28	0.0241359216012662
liver_perslab_int	wgcna3	Macrophages	Macrophages_4	EEF1A1	0.0235749824387239
liver_perslab_int	wgcna3	Macrophages	Macrophages_4	RPL18	0.0234670108902526
liver_perslab_int	wgcna3	Macrophages	Macrophages_4	RPS19	0.0233222470796198
liver_perslab_int	wgcna3	Macrophages	Macrophages_4	RPS9	0.02328441822323
liver_perslab_int	wgcna3	Macrophages	Macrophages_4	RPS25	0.0230684432358309
liver_perslab_int	wgcna3	Macrophages	Macrophages_4	FAU	0.0230159862978462
liver_perslab_int	wgcna3	Macrophages	Macrophages_4	UBA52	0.0230126636193346
liver_perslab_int	wgcna3	Macrophages	Macrophages_4	RPL27	0.0225435218409772
liver_perslab_int	wgcna3	Macrophages	Macrophages_4	RPS21	0.0219468532532029
liver_perslab_int	wgcna3	Macrophages	Macrophages_4	RPL14	0.0218646401766235
liver_perslab_int	wgcna3	Macrophages	Macrophages_4	RPS13	0.018119569158109
liver_perslab_int	wgcna3	Macrophages	Macrophages_4	RPL7A	0.0180446348451444
liver_perslab_int	wgcna3	Macrophages	Macrophages_4	RPL23	0.0178764025420825
liver_perslab_int	wgcna3	Macrophages	Macrophages_4	RPL5	0.0166712882874243
liver_perslab_int	wgcna3	Macrophages	Macrophages_4	RPS20	0.0166336188306761
liver_perslab_int	wgcna3	Macrophages	Macrophages_4	RPLP0	0.0157005338934831
liver_perslab_int	wgcna3	Macrophages	Macrophages_4	RPL4	0.0151869711125972
liver_perslab_int	wgcna3	Macrophages	Macrophages_4	GNB2L1	0.0149542675747437
liver_perslab_int	wgcna3	Macrophages	Macrophages_4	RPL38	0.0149377278448589
liver_perslab_int	wgcna3	Macrophages	Macrophages_4	RPL24	0.0140960938609779
liver_perslab_int	wgcna3	Macrophages	Macrophages_4	NBEAL1	0.0136483248144571
liver_perslab_int	wgcna3	Macrophages	Macrophages_4	EEF1B2	0.0132292044913781
liver_perslab_int	wgcna3	Macrophages	Macrophages_4	RPL21	0.0127098117461038
liver_perslab_int	wgcna3	Macrophages	Macrophages_4	RPL39	0.0124502364270925
liver_perslab_int	wgcna3	Macrophages	Macrophages_4	TMSB10	0.0123197894642444
liver_perslab_int	wgcna3	Macrophages	Macrophages_4	PTMA	0.0117422472535489
liver_perslab_int	wgcna3	Macrophages	Macrophages_4	RPSA	0.0115071288630015
liver_perslab_int	wgcna3	Macrophages	Macrophages_4	NACA	0.0110466993181738
liver_perslab_int	wgcna3	Macrophages	Macrophages_4	GAPDH	0.0106585866089579
liver_perslab_int	wgcna3	Macrophages	Macrophages_4	SLC25A6	0.0104440967667309
liver_perslab_int	wgcna3	Macrophages	Macrophages_4	LGALS2	0.0103831606884201
liver_perslab_int	wgcna3	Macrophages	Macrophages_4	RPL41	0.0103010499575417
liver_perslab_int	wgcna3	Macrophages	Macrophages_4	ACTB	0.00964663913230909
liver_perslab_int	wgcna3	Macrophages	Macrophages_4	RPL26	0.0095223088429403
liver_perslab_int	wgcna3	Macrophages	Macrophages_4	LSP1	0.0090913746131339
liver_perslab_int	wgcna3	Macrophages	Macrophages_4	GSTP1	0.0088266143109271
liver_perslab_int	wgcna3	Macrophages	Macrophages_4	EEF1D	0.00876545527473544
liver_perslab_int	wgcna3	Macrophages	Macrophages_4	PFN1	0.00838796813121821
liver_perslab_int	wgcna3	Macrophages	Macrophages_4	RPL9	0.00837844242342884
liver_perslab_int	wgcna3	Macrophages	Macrophages_4	RPL22	0.00755859981081582
liver_perslab_int	wgcna3	Macrophages	Macrophages_4	ZNF90	0.00754072000911195
liver_perslab_int	wgcna3	Macrophages	Macrophages_4	EIF3E	0.00753908065854009
liver_perslab_int	wgcna3	Macrophages	Macrophages_4	COMMD6	0.00751390448203712
liver_perslab_int	wgcna3	Macrophages	Macrophages_4	BTF3	0.00744771640785166
liver_perslab_int	wgcna3	Macrophages	Macrophages_4	ACTG1	0.00733719122770999
liver_perslab_int	wgcna3	Macrophages	Macrophages_4	ATP5L	0.00629969207107361
liver_perslab_int	wgcna3	Macrophages	Macrophages_4	ATP5G2	0.00629548423309848
liver_perslab_int	wgcna3	Macrophages	Macrophages_4	CFL1	0.00560957317004732
liver_perslab_int	wgcna3	Macrophages	Macrophages_4	RPS10	0.00442950648557654
liver_perslab_int	wgcna3	Macrophages	Macrophages_4	NACA2	0.00440057946062042
liver_perslab_int	wgcna3	Macrophages	Macrophages_4	AMICA1	0.00405382388999404
liver_perslab_int	wgcna3	Macrophages	Macrophages_4	ATP5E	0.00257457965464703
liver_perslab_int	wgcna3	Macrophages	Macrophages_4	TOMM7	0.0022136788421617
liver_perslab_int	wgcna3	Macrophages	Macrophages_4	EIF1	0.0020791541951756
liver_perslab_int	wgcna3	Macrophages	Macrophages_4	UQCRH	0.00148970322490479
liver_perslab_int	wgcna3	Macrophages	Macrophages_4	SNRPF	0.000876341881713011
liver_perslab_int	wgcna3	B-cells-mature	B-cells-mature_1	RPLP1	0.0216939857389947
liver_perslab_int	wgcna3	B-cells-mature	B-cells-mature_1	RPS18	0.0203627478733755
liver_perslab_int	wgcna3	B-cells-mature	B-cells-mature_1	RPS27	0.0199276760646799
liver_perslab_int	wgcna3	B-cells-mature	B-cells-mature_1	RPL32	0.0191951010925191
liver_perslab_int	wgcna3	B-cells-mature	B-cells-mature_1	RPL34	0.0188588329582202
liver_perslab_int	wgcna3	B-cells-mature	B-cells-mature_1	RPL13	0.0185930619019264
liver_perslab_int	wgcna3	B-cells-mature	B-cells-mature_1	RPS27A	0.0180000725844294
liver_perslab_int	wgcna3	B-cells-mature	B-cells-mature_1	RPS19	0.0179320040314995
liver_perslab_int	wgcna3	B-cells-mature	B-cells-mature_1	RPS8	0.017650129742808
liver_perslab_int	wgcna3	B-cells-mature	B-cells-mature_1	RPS12	0.0175874302122573
liver_perslab_int	wgcna3	B-cells-mature	B-cells-mature_1	RPL13A	0.0174825985139417
liver_perslab_int	wgcna3	B-cells-mature	B-cells-mature_1	RPS15A	0.0171606964289747
liver_perslab_int	wgcna3	B-cells-mature	B-cells-mature_1	RPS6	0.0159583605435455
liver_perslab_int	wgcna3	B-cells-mature	B-cells-mature_1	RPLP2	0.015895734405976
liver_perslab_int	wgcna3	B-cells-mature	B-cells-mature_1	RPL10	0.0158836732482208
liver_perslab_int	wgcna3	B-cells-mature	B-cells-mature_1	RPS25	0.015358558078494
liver_perslab_int	wgcna3	B-cells-mature	B-cells-mature_1	RPL11	0.0145796630823054
liver_perslab_int	wgcna3	B-cells-mature	B-cells-mature_1	RPL12	0.0144555139832898
liver_perslab_int	wgcna3	B-cells-mature	B-cells-mature_1	RPL23A	0.0144196821737156
liver_perslab_int	wgcna3	B-cells-mature	B-cells-mature_1	RPS14	0.0137249133115403
liver_perslab_int	wgcna3	B-cells-mature	B-cells-mature_1	RPL36	0.0134205147539671
liver_perslab_int	wgcna3	B-cells-mature	B-cells-mature_1	RPS4X	0.0131876479751632
liver_perslab_int	wgcna3	B-cells-mature	B-cells-mature_1	RPL31	0.0130539082869649
liver_perslab_int	wgcna3	B-cells-mature	B-cells-mature_1	NBEAL1	0.0129380821189877
liver_perslab_int	wgcna3	B-cells-mature	B-cells-mature_1	RPS23	0.0124034925145327
liver_perslab_int	wgcna3	B-cells-mature	B-cells-mature_1	RPL37A	0.0121886921145516
liver_perslab_int	wgcna3	B-cells-mature	B-cells-mature_1	RPS2	0.0120144883459128
liver_perslab_int	wgcna3	B-cells-mature	B-cells-mature_1	RPL27A	0.012013973208672
liver_perslab_int	wgcna3	B-cells-mature	B-cells-mature_1	RPL29	0.0119899631486128
liver_perslab_int	wgcna3	B-cells-mature	B-cells-mature_1	RPS15	0.0119408984458723
liver_perslab_int	wgcna3	B-cells-mature	B-cells-mature_1	RPS20	0.0116064228396722
liver_perslab_int	wgcna3	B-cells-mature	B-cells-mature_1	RPL19	0.0115191503050242
liver_perslab_int	wgcna3	B-cells-mature	B-cells-mature_1	RPS21	0.0107290188199539
liver_perslab_int	wgcna3	B-cells-mature	B-cells-mature_1	RPS13	0.010503142561527
liver_perslab_int	wgcna3	B-cells-mature	B-cells-mature_1	RPS16	0.0102459980970841
liver_perslab_int	wgcna3	B-cells-mature	B-cells-mature_1	RPL37	0.0102221025355163
liver_perslab_int	wgcna3	B-cells-mature	B-cells-mature_1	RPS3A	0.0101294456857785
liver_perslab_int	wgcna3	B-cells-mature	B-cells-mature_1	RPL30	0.00991856003759091
liver_perslab_int	wgcna3	B-cells-mature	B-cells-mature_1	RPL35	0.0094760338572548
liver_perslab_int	wgcna3	B-cells-mature	B-cells-mature_1	RPS29	0.00947004908940493
liver_perslab_int	wgcna3	B-cells-mature	B-cells-mature_1	RPS9	0.0090320968910939
liver_perslab_int	wgcna3	B-cells-mature	B-cells-mature_1	RPS5	0.00868175041222382
liver_perslab_int	wgcna3	B-cells-mature	B-cells-mature_1	RPS3	0.00863817254223323
liver_perslab_int	wgcna3	B-cells-mature	B-cells-mature_1	RPL35A	0.00862964565176804
liver_perslab_int	wgcna3	B-cells-mature	B-cells-mature_1	ZNF90	0.00813968999929297
liver_perslab_int	wgcna3	B-cells-mature	B-cells-mature_1	RPL38	0.00792563341252044
liver_perslab_int	wgcna3	B-cells-mature	B-cells-mature_1	RPL10A	0.00785659651249887
liver_perslab_int	wgcna3	B-cells-mature	B-cells-mature_1	RPL3	0.0077253835557127
liver_perslab_int	wgcna3	B-cells-mature	B-cells-mature_1	RPL8	0.00765525873289799
liver_perslab_int	wgcna3	B-cells-mature	B-cells-mature_1	RPL28	0.00738938345586468
liver_perslab_int	wgcna3	B-cells-mature	B-cells-mature_1	RPS11	0.00716402033324934
liver_perslab_int	wgcna3	B-cells-mature	B-cells-mature_1	RPS7	0.00715372171932973
liver_perslab_int	wgcna3	B-cells-mature	B-cells-mature_1	RPL15	0.00704220991990857
liver_perslab_int	wgcna3	B-cells-mature	B-cells-mature_1	EEF1A1	0.00644692396622527
liver_perslab_int	wgcna3	B-cells-mature	B-cells-mature_1	RPL5	0.00632319740942938
liver_perslab_int	wgcna3	B-cells-mature	B-cells-mature_1	RPL27	0.00566568875371792
liver_perslab_int	wgcna3	B-cells-mature	B-cells-mature_1	RPL18	0.00563691918156038
liver_perslab_int	wgcna3	B-cells-mature	B-cells-mature_1	RPS28	0.00528477745714198
liver_perslab_int	wgcna3	B-cells-mature	B-cells-mature_1	RPL7A	0.00489292107771328
liver_perslab_int	wgcna3	B-cells-mature	B-cells-mature_1	RPL24	0.00473612064698784
liver_perslab_int	wgcna3	B-cells-mature	B-cells-mature_1	RPL18A	0.00387198549545701
liver_perslab_int	wgcna3	B-cells-mature	B-cells-mature_1	COMMD6	0.00379195212843169
liver_perslab_int	wgcna3	B-cells-mature	B-cells-mature_1	TOMM7	0.00352138803941924
liver_perslab_int	wgcna3	B-cells-mature	B-cells-mature_1	RPL21	0.00343028972607855
liver_perslab_int	wgcna3	B-cells-mature	B-cells-mature_1	RPS24	0.00338758015171805
liver_perslab_int	wgcna3	B-cells-mature	B-cells-mature_1	COX7B	0.00149551304841607
liver_perslab_int	wgcna3	B-cells-mature	B-cells-mature_1	COX4I1	0.00139905500429649
liver_perslab_int	wgcna3	B-cells-mature	B-cells-mature_1	OST4	0.00128865286420934
liver_perslab_int	wgcna3	B-cells-mature	B-cells-mature_1	CEBPZ	0.0010995286871647
liver_perslab_int	wgcna3	B-cells-mature	B-cells-mature_1	NAP1L1	0.00105445115800765
liver_perslab_int	wgcna3	B-cells-mature	B-cells-mature_1	SRP14	0.000850893405374452
liver_perslab_int	wgcna3	B-cells-mature	B-cells-mature_1	SNX3	0.000799085730908922
liver_perslab_int	wgcna3	Endothelial-cells	Endothelial-cells_1	AC011526.1	0.00340488115409693
liver_perslab_int	wgcna3	Endothelial-cells	Endothelial-cells_1	PPAP2B	0.00280507645609346
liver_perslab_int	wgcna3	Endothelial-cells	Endothelial-cells_1	FKBP1A	0.00271617071610704
liver_perslab_int	wgcna3	Endothelial-cells	Endothelial-cells_1	ELTD1	0.00252433290351428
liver_perslab_int	wgcna3	Endothelial-cells	Endothelial-cells_1	UQCR11.1	0.00240154285760977
liver_perslab_int	wgcna3	Endothelial-cells	Endothelial-cells_1	C11orf31	0.00226323094283706
liver_perslab_int	wgcna3	Endothelial-cells	Endothelial-cells_1	FXYD6	0.00224105341645156
liver_perslab_int	wgcna3	Endothelial-cells	Endothelial-cells_1	GPR116	0.00218336881997048
liver_perslab_int	wgcna3	Endothelial-cells	Endothelial-cells_1	LEPROT	0.00217455184160852
liver_perslab_int	wgcna3	Endothelial-cells	Endothelial-cells_1	NDUFA11	0.00213053884563702
liver_perslab_int	wgcna3	Endothelial-cells	Endothelial-cells_1	MIF	0.00207187349486703
liver_perslab_int	wgcna3	Endothelial-cells	Endothelial-cells_1	TMEM66	0.00204477035060156
liver_perslab_int	wgcna3	Endothelial-cells	Endothelial-cells_1	LSMD1	0.00203685040681805
liver_perslab_int	wgcna3	Endothelial-cells	Endothelial-cells_1	NEDD8	0.00201668551527162
liver_perslab_int	wgcna3	Endothelial-cells	Endothelial-cells_1	ATP5O	0.00201448779316693
liver_perslab_int	wgcna3	Endothelial-cells	Endothelial-cells_1	C19orf10	0.00186353790305686
liver_perslab_int	wgcna3	Endothelial-cells	Endothelial-cells_1	NDUFC2	0.00185140488211484
liver_perslab_int	wgcna3	Endothelial-cells	Endothelial-cells_1	TMBIM4.1	0.00184572306576219
liver_perslab_int	wgcna3	Endothelial-cells	Endothelial-cells_1	WDR83OS	0.00181501513232452
liver_perslab_int	wgcna3	Endothelial-cells	Endothelial-cells_1	ARL2	0.00172130487873247
liver_perslab_int	wgcna3	Endothelial-cells	Endothelial-cells_1	SF3B14	0.00170880545147171
liver_perslab_int	wgcna3	Endothelial-cells	Endothelial-cells_1	NDUFB8.1	0.00170378809644156
liver_perslab_int	wgcna3	Endothelial-cells	Endothelial-cells_1	COX8A	0.00169839451187368
liver_perslab_int	wgcna3	Endothelial-cells	Endothelial-cells_1	VAMP2	0.00162350995524343
liver_perslab_int	wgcna3	Endothelial-cells	Endothelial-cells_1	NHP2L1	0.00161402777532619
liver_perslab_int	wgcna3	Endothelial-cells	Endothelial-cells_1	AP2M1	0.00156409599142666
liver_perslab_int	wgcna3	Endothelial-cells	Endothelial-cells_1	NDUFA13	0.00141292188031783
liver_perslab_int	wgcna3	Endothelial-cells	Endothelial-cells_1	7SK.2	0.00139822167624113
liver_perslab_int	wgcna3	Endothelial-cells	Endothelial-cells_1	PHPT1	0.00137750888112871
liver_perslab_int	wgcna3	Endothelial-cells	Endothelial-cells_1	PRDX2	0.00134394253365789
liver_perslab_int	wgcna3	Endothelial-cells	Endothelial-cells_1	ATP5J2	0.001343369306508
liver_perslab_int	wgcna3	Endothelial-cells	Endothelial-cells_1	MINOS1	0.00132167665253578
liver_perslab_int	wgcna3	Endothelial-cells	Endothelial-cells_1	RAB5C	0.00127016687158231
liver_perslab_int	wgcna3	Endothelial-cells	Endothelial-cells_1	C1orf63	0.00120549591268932
liver_perslab_int	wgcna3	Endothelial-cells	Endothelial-cells_1	KDELR2	0.00110652589754225
liver_perslab_int	wgcna3	Endothelial-cells	Endothelial-cells_1	MRP63	0.00110370728472854
liver_perslab_int	wgcna3	Endothelial-cells	Endothelial-cells_1	CNPY2	0.00110233736876574
liver_perslab_int	wgcna3	Endothelial-cells	Endothelial-cells_1	BLOC1S1	0.00108230841033889
liver_perslab_int	wgcna3	Endothelial-cells	Endothelial-cells_1	7SK.1	0.0010762473233535
liver_perslab_int	wgcna3	Endothelial-cells	Endothelial-cells_1	TMEM14B	0.000992547483676687
liver_perslab_int	wgcna3	Endothelial-cells	Endothelial-cells_1	HIGD2A	0.000985297810718004
liver_perslab_int	wgcna3	Endothelial-cells	Endothelial-cells_1	VKORC1	0.000983336759160571
liver_perslab_int	wgcna3	Endothelial-cells	Endothelial-cells_1	GIMAP1	0.000976244918810361
liver_perslab_int	wgcna3	Endothelial-cells	Endothelial-cells_1	SDHD	0.000968400650695447
liver_perslab_int	wgcna3	Endothelial-cells	Endothelial-cells_1	CSNK2B	0.000926216957303772
liver_perslab_int	wgcna3	Endothelial-cells	Endothelial-cells_1	COX6A1	0.000925755775481236
liver_perslab_int	wgcna3	Endothelial-cells	Endothelial-cells_1	TMEM256	0.000924990851420943
liver_perslab_int	wgcna3	Endothelial-cells	Endothelial-cells_1	COX14	0.00085211571554154
liver_perslab_int	wgcna3	Endothelial-cells	Endothelial-cells_1	ARL6IP1	0.000834104021669359
liver_perslab_int	wgcna3	Endothelial-cells	Endothelial-cells_1	NPDC1	0.000813156294539781
liver_perslab_int	wgcna3	Endothelial-cells	Endothelial-cells_1	TAF9	0.000812878353455047
liver_perslab_int	wgcna3	Endothelial-cells	Endothelial-cells_1	GSTT1	0.000808399606345767
liver_perslab_int	wgcna3	Endothelial-cells	Endothelial-cells_1	HIGD1A	0.000800434201130282
liver_perslab_int	wgcna3	Endothelial-cells	Endothelial-cells_1	SOX18	0.000791820449497175
liver_perslab_int	wgcna3	Endothelial-cells	Endothelial-cells_1	IER3IP1.1	0.0007861518353825
liver_perslab_int	wgcna3	Endothelial-cells	Endothelial-cells_1	RN7SL1	0.000778611497006128
liver_perslab_int	wgcna3	Endothelial-cells	Endothelial-cells_1	PSMA2.1	0.000777967645346761
liver_perslab_int	wgcna3	Endothelial-cells	Endothelial-cells_1	SPTSSA	0.000773559411583864
liver_perslab_int	wgcna3	Endothelial-cells	Endothelial-cells_1	RP11-349A22.5	0.000751954201997003
liver_perslab_int	wgcna3	Endothelial-cells	Endothelial-cells_1	TMEM205	0.000744060657932625
liver_perslab_int	wgcna3	Endothelial-cells	Endothelial-cells_1	C1orf86	0.000734607497455305
liver_perslab_int	wgcna3	Endothelial-cells	Endothelial-cells_1	SMIM7	0.000679118770158479
liver_perslab_int	wgcna3	Endothelial-cells	Endothelial-cells_1	CKLF	0.000671503040051736
liver_perslab_int	wgcna3	Endothelial-cells	Endothelial-cells_1	PTPLAD1	0.000667441457282489
liver_perslab_int	wgcna3	Endothelial-cells	Endothelial-cells_1	COX16	0.000652502065062203
liver_perslab_int	wgcna3	Endothelial-cells	Endothelial-cells_1	STUB1	0.000645378151503813
liver_perslab_int	wgcna3	Endothelial-cells	Endothelial-cells_1	NAA10	0.000618802944512446
liver_perslab_int	wgcna3	Endothelial-cells	Endothelial-cells_1	EGLN2	0.000614545786580149
liver_perslab_int	wgcna3	Endothelial-cells	Endothelial-cells_1	KANK3	0.000607785851787594
liver_perslab_int	wgcna3	Endothelial-cells	Endothelial-cells_1	UBBP4	0.00059158589954195
liver_perslab_int	wgcna3	Endothelial-cells	Endothelial-cells_1	C11orf83	0.00056681153562861
liver_perslab_int	wgcna3	Endothelial-cells	Endothelial-cells_1	KRTCAP2	0.000560279170789493
liver_perslab_int	wgcna3	Endothelial-cells	Endothelial-cells_1	RP11-343N15.5	0.000549396293592285
liver_perslab_int	wgcna3	Endothelial-cells	Endothelial-cells_1	PSENEN	0.000545939513892504
liver_perslab_int	wgcna3	Endothelial-cells	Endothelial-cells_1	TENC1	0.000535664720057594
liver_perslab_int	wgcna3	Endothelial-cells	Endothelial-cells_1	EFCAB4A	0.00050920760160601
liver_perslab_int	wgcna3	Endothelial-cells	Endothelial-cells_1	GS1-251I9.4	0.000506478345078831
liver_perslab_int	wgcna3	Endothelial-cells	Endothelial-cells_1	CHMP4A	0.000482334365445943
liver_perslab_int	wgcna3	Endothelial-cells	Endothelial-cells_1	PSMA6	0.00047968788770466
liver_perslab_int	wgcna3	Endothelial-cells	Endothelial-cells_1	U2AF1	0.000476635850962311
liver_perslab_int	wgcna3	Endothelial-cells	Endothelial-cells_1	NPHP3	0.000476478859065893
liver_perslab_int	wgcna3	Endothelial-cells	Endothelial-cells_1	NAPRT1	0.000454030725568125
liver_perslab_int	wgcna3	Endothelial-cells	Endothelial-cells_1	TMEM141	0.000453976708787305
liver_perslab_int	wgcna3	Endothelial-cells	Endothelial-cells_1	CCDC23	0.000453502731720776
liver_perslab_int	wgcna3	Endothelial-cells	Endothelial-cells_1	C10orf32	0.000446812817070898
liver_perslab_int	wgcna3	Endothelial-cells	Endothelial-cells_1	LEPREL1	0.000446140778263062
liver_perslab_int	wgcna3	Endothelial-cells	Endothelial-cells_1	SETD5-AS1	0.00043855647445102
liver_perslab_int	wgcna3	Endothelial-cells	Endothelial-cells_1	COMMD3	0.000436457265229178
liver_perslab_int	wgcna3	Endothelial-cells	Endothelial-cells_1	PMF1	0.000430676670930761
liver_perslab_int	wgcna3	Endothelial-cells	Endothelial-cells_1	HEXA	0.000429811618041245
liver_perslab_int	wgcna3	Endothelial-cells	Endothelial-cells_1	PSMB10	0.00042173258509283
liver_perslab_int	wgcna3	Endothelial-cells	Endothelial-cells_1	RP1-241P17.4	0.000416279574671928
liver_perslab_int	wgcna3	Endothelial-cells	Endothelial-cells_1	TAPSAR1	0.000411579027162021
liver_perslab_int	wgcna3	Endothelial-cells	Endothelial-cells_1	WASH4P	0.000402577638338608
liver_perslab_int	wgcna3	Endothelial-cells	Endothelial-cells_1	HSPE1	0.000400768900551372
liver_perslab_int	wgcna3	Endothelial-cells	Endothelial-cells_1	ITPRIPL2	0.000395435959861526
liver_perslab_int	wgcna3	Endothelial-cells	Endothelial-cells_1	SLC35F6	0.00038701683289183
liver_perslab_int	wgcna3	Endothelial-cells	Endothelial-cells_1	CHURC1	0.000380830166554953
liver_perslab_int	wgcna3	Endothelial-cells	Endothelial-cells_1	CRYZL1	0.000378652739174398
liver_perslab_int	wgcna3	Endothelial-cells	Endothelial-cells_1	PPP2CA	0.000357487618260597
liver_perslab_int	wgcna3	Endothelial-cells	Endothelial-cells_1	NME1	0.000346763669083676
liver_perslab_int	wgcna3	Endothelial-cells	Endothelial-cells_1	LPHN2	0.000346683044395655
liver_perslab_int	wgcna3	Endothelial-cells	Endothelial-cells_1	ZNF503	0.00034323905678618
liver_perslab_int	wgcna3	Endothelial-cells	Endothelial-cells_1	LINC00478	0.000337298537864661
liver_perslab_int	wgcna3	Endothelial-cells	Endothelial-cells_1	C7orf55-LUC7L2	0.000334563609171079
liver_perslab_int	wgcna3	Endothelial-cells	Endothelial-cells_1	APOPT1	0.000333163784090398
liver_perslab_int	wgcna3	Endothelial-cells	Endothelial-cells_1	TMX2	0.00033051943600814
liver_perslab_int	wgcna3	Endothelial-cells	Endothelial-cells_1	BABAM1	0.000327032120056179
liver_perslab_int	wgcna3	Endothelial-cells	Endothelial-cells_1	TOMM5	0.000325599102619273
liver_perslab_int	wgcna3	Endothelial-cells	Endothelial-cells_1	NDUFA9	0.000319180815539593
liver_perslab_int	wgcna3	Endothelial-cells	Endothelial-cells_1	PRR4	0.000316088709859727
liver_perslab_int	wgcna3	Endothelial-cells	Endothelial-cells_1	C7orf55	0.000310694713512473
liver_perslab_int	wgcna3	Endothelial-cells	Endothelial-cells_1	C11orf48	0.000306608841847301
liver_perslab_int	wgcna3	Endothelial-cells	Endothelial-cells_1	MATR3	0.000304387715395141
liver_perslab_int	wgcna3	Endothelial-cells	Endothelial-cells_1	MRPL12	0.000301121445652095
liver_perslab_int	wgcna3	Endothelial-cells	Endothelial-cells_1	STX16	0.000293621192510202
liver_perslab_int	wgcna3	Endothelial-cells	Endothelial-cells_1	CHMP1B	0.000291995335040141
liver_perslab_int	wgcna3	Endothelial-cells	Endothelial-cells_1	NRD1	0.000281305081158432
liver_perslab_int	wgcna3	Endothelial-cells	Endothelial-cells_1	TNFSF12	0.000279798062201791
liver_perslab_int	wgcna3	Endothelial-cells	Endothelial-cells_1	EIF6	0.000279468541537199
liver_perslab_int	wgcna3	Endothelial-cells	Endothelial-cells_1	TIA1	0.000278001587246868
liver_perslab_int	wgcna3	Endothelial-cells	Endothelial-cells_1	C1orf85	0.000273814846991085
liver_perslab_int	wgcna3	Endothelial-cells	Endothelial-cells_1	KIAA1430	0.000273198255026263
liver_perslab_int	wgcna3	Endothelial-cells	Endothelial-cells_1	PSMD2	0.00027116375913217
liver_perslab_int	wgcna3	Endothelial-cells	Endothelial-cells_1	PET100	0.000270972901349375
liver_perslab_int	wgcna3	Endothelial-cells	Endothelial-cells_1	TMED7	0.000270212969951703
liver_perslab_int	wgcna3	Endothelial-cells	Endothelial-cells_1	FAM115A	0.000269664848966511
liver_perslab_int	wgcna3	Endothelial-cells	Endothelial-cells_1	WAPAL	0.000269303675874067
liver_perslab_int	wgcna3	Endothelial-cells	Endothelial-cells_1	COX6A1P2	0.000266313902454448
liver_perslab_int	wgcna3	Endothelial-cells	Endothelial-cells_1	PLEKHO2	0.000264913945712333
liver_perslab_int	wgcna3	Endothelial-cells	Endothelial-cells_1	AL132709.5	0.000257917877705665
liver_perslab_int	wgcna3	Endothelial-cells	Endothelial-cells_1	TARDBP	0.000257645745760086
liver_perslab_int	wgcna3	Endothelial-cells	Endothelial-cells_1	CTDNEP1	0.000253695928800618
liver_perslab_int	wgcna3	Endothelial-cells	Endothelial-cells_1	FKBP11	0.000253471239195959
liver_perslab_int	wgcna3	Endothelial-cells	Endothelial-cells_1	C21orf33	0.00025226476676084
liver_perslab_int	wgcna3	Endothelial-cells	Endothelial-cells_1	LRRC8C	0.000248619569010286
liver_perslab_int	wgcna3	Endothelial-cells	Endothelial-cells_1	SDHAF2	0.000245128228433497
liver_perslab_int	wgcna3	Endothelial-cells	Endothelial-cells_1	ATF7	0.000234391527110483
liver_perslab_int	wgcna3	Endothelial-cells	Endothelial-cells_1	TSNAX	0.000229474396790758
liver_perslab_int	wgcna3	Endothelial-cells	Endothelial-cells_1	MPV17L	0.000228482627588136
liver_perslab_int	wgcna3	Endothelial-cells	Endothelial-cells_1	CEBPZ-AS1	0.000227090148232034
liver_perslab_int	wgcna3	Endothelial-cells	Endothelial-cells_1	BLOC1S6	0.000225212599097219
liver_perslab_int	wgcna3	Endothelial-cells	Endothelial-cells_1	PELO	0.000223965869920836
liver_perslab_int	wgcna3	Endothelial-cells	Endothelial-cells_1	ZFP91	0.000221144340199031
liver_perslab_int	wgcna3	Endothelial-cells	Endothelial-cells_1	SRP19	0.000220911267856367
liver_perslab_int	wgcna3	Endothelial-cells	Endothelial-cells_1	PPAPDC1B	0.00021924183823174
liver_perslab_int	wgcna3	Endothelial-cells	Endothelial-cells_1	RBM27	0.00021662892074173
liver_perslab_int	wgcna3	Endothelial-cells	Endothelial-cells_1	FLCN	0.000216069462261643
liver_perslab_int	wgcna3	Endothelial-cells	Endothelial-cells_1	C16orf80	0.000206688236086969
liver_perslab_int	wgcna3	Endothelial-cells	Endothelial-cells_1	ERO1L	0.000204151410803678
liver_perslab_int	wgcna3	Endothelial-cells	Endothelial-cells_1	UBE2F	0.000201354835648201
liver_perslab_int	wgcna3	Endothelial-cells	Endothelial-cells_1	HIATL1	0.000197005054982986
liver_perslab_int	wgcna3	Endothelial-cells	Endothelial-cells_1	SHC1	0.000193967766524488
liver_perslab_int	wgcna3	Endothelial-cells	Endothelial-cells_1	ERV3-1	0.000192609459441171
liver_perslab_int	wgcna3	Endothelial-cells	Endothelial-cells_1	CCDC104	0.000187908820099065
liver_perslab_int	wgcna3	Endothelial-cells	Endothelial-cells_1	SMEK1	0.000186611213409637
liver_perslab_int	wgcna3	Endothelial-cells	Endothelial-cells_1	CTD-2536I1.1	0.000186155594104978
liver_perslab_int	wgcna3	Endothelial-cells	Endothelial-cells_1	SPATA13	0.00018549167334859
liver_perslab_int	wgcna3	Endothelial-cells	Endothelial-cells_1	SRPR	0.000181608636526531
liver_perslab_int	wgcna3	Endothelial-cells	Endothelial-cells_1	NUPL1	0.000177119143348814
liver_perslab_int	wgcna3	Endothelial-cells	Endothelial-cells_1	IRF9	0.000173025993902877
liver_perslab_int	wgcna3	Endothelial-cells	Endothelial-cells_1	SNX29P2	0.00015998341977209
liver_perslab_int	wgcna3	Endothelial-cells	Endothelial-cells_1	TWF2	0.000157987326268581
liver_perslab_int	wgcna3	Endothelial-cells	Endothelial-cells_1	ZNF511	0.000157962757896465
liver_perslab_int	wgcna3	Macrophages	Macrophages_3	S100A8	0.0493306395790463
liver_perslab_int	wgcna3	Macrophages	Macrophages_3	S100A9	0.0490904090408307
liver_perslab_int	wgcna3	Macrophages	Macrophages_3	S100A12	0.0422392567167339
liver_perslab_int	wgcna3	Macrophages	Macrophages_3	VCAN	0.0283891941870037
liver_perslab_int	wgcna3	Macrophages	Macrophages_3	S100A6	0.0279661399031689
liver_perslab_int	wgcna3	Macrophages	Macrophages_3	S100A4	0.0241992921416933
liver_perslab_int	wgcna3	Macrophages	Macrophages_3	LYZ	0.0238324795593887
liver_perslab_int	wgcna3	Macrophages	Macrophages_3	FCN1	0.0218632488000744
liver_perslab_int	wgcna3	Macrophages	Macrophages_3	CSTA	0.0192464403856495
liver_perslab_int	wgcna3	Macrophages	Macrophages_3	MNDA	0.018458487217359
liver_perslab_int	wgcna3	Macrophages	Macrophages_3	TSPO	0.0136970024491479
liver_perslab_int	wgcna3	Macrophages	Macrophages_3	RP11-1143G9.4	0.012401359625299
liver_perslab_int	wgcna3	Macrophages	Macrophages_3	LGALS1	0.0109974123334438
liver_perslab_int	wgcna3	Macrophages	Macrophages_3	S100A10	0.0109185730339939
liver_perslab_int	wgcna3	Macrophages	Macrophages_3	SH3BGRL3	0.00993771496813543
liver_perslab_int	wgcna3	Macrophages	Macrophages_3	CD52	0.00977676742584374
liver_perslab_int	wgcna3	Macrophages	Macrophages_3	EMP3	0.00903755180719224
liver_perslab_int	wgcna3	Macrophages	Macrophages_3	COTL1	0.00856223273716348
liver_perslab_int	wgcna3	Macrophages	Macrophages_3	ANXA2	0.00821484589114913
liver_perslab_int	wgcna3	Macrophages	Macrophages_3	AP1S2	0.00657188291589691
liver_perslab_int	wgcna3	Macrophages	Macrophages_3	CORO1A	0.00610134056138065
liver_perslab_int	wgcna3	Macrophages	Macrophages_3	RGS2	0.00603840064001168
liver_perslab_int	wgcna3	Macrophages	Macrophages_3	LTA4H	0.00534755969161524
liver_perslab_int	wgcna3	Macrophages	Macrophages_3	H3F3A	0.00190911453976432
liver_perslab_int	wgcna3	Macrophages	Macrophages_3	AQP9	0.00120516574009751
liver_perslab_int	wgcna3	Macrophages	Macrophages_3	SRSF3	0.000948487519595934
liver_perslab_int	wgcna3	Macrophages	Macrophages_3	LILRA3	0.000829420274547437
liver_perslab_int	wgcna3	Macrophages	Macrophages_3	JOSD2	0.000233457097774345
liver_perslab_int	wgcna3	Macrophages	Macrophages_2	AC009501.4	0.000414393745619227
liver_perslab_int	wgcna3	Macrophages	Macrophages_2	AP2M1	0.00146327595357126
liver_perslab_int	wgcna3	Macrophages	Macrophages_2	APOBEC3C	0.000652798622329713
liver_perslab_int	wgcna3	Macrophages	Macrophages_2	APOPT1	0.000497273961030573
liver_perslab_int	wgcna3	Macrophages	Macrophages_2	ARHGAP4	0.000152909531961206
liver_perslab_int	wgcna3	Macrophages	Macrophages_2	ARL2	0.00038891201148818
liver_perslab_int	wgcna3	Macrophages	Macrophages_2	ARPC4	0.00193074012573516
liver_perslab_int	wgcna3	Macrophages	Macrophages_2	ATP5J2	0.00332081018017857
liver_perslab_int	wgcna3	Macrophages	Macrophages_2	ATP5O	0.00241298549879848
liver_perslab_int	wgcna3	Macrophages	Macrophages_2	BABAM1	0.000671812657044107
liver_perslab_int	wgcna3	Macrophages	Macrophages_2	BLOC1S1	0.00271833674707693
liver_perslab_int	wgcna3	Macrophages	Macrophages_2	BLOC1S6	0.00047942575934
liver_perslab_int	wgcna3	Macrophages	Macrophages_2	C10orf32	0.000455145555398728
liver_perslab_int	wgcna3	Macrophages	Macrophages_2	C11orf31	0.00190143314046274
liver_perslab_int	wgcna3	Macrophages	Macrophages_2	C11orf48	0.000603768665148751
liver_perslab_int	wgcna3	Macrophages	Macrophages_2	C11orf83	0.000388124756611435
liver_perslab_int	wgcna3	Macrophages	Macrophages_2	C12orf44	0.000242195056947947
liver_perslab_int	wgcna3	Macrophages	Macrophages_2	C12orf5	0.000350521571294908
liver_perslab_int	wgcna3	Macrophages	Macrophages_2	C19orf10	0.00101970997305385
liver_perslab_int	wgcna3	Macrophages	Macrophages_2	C1orf63	0.00114437998579717
liver_perslab_int	wgcna3	Macrophages	Macrophages_2	C1orf86	0.00118027731568283
liver_perslab_int	wgcna3	Macrophages	Macrophages_2	C7orf55-LUC7L2	0.000349117047477146
liver_perslab_int	wgcna3	Macrophages	Macrophages_2	C8orf82	0.000153457533247442
liver_perslab_int	wgcna3	Macrophages	Macrophages_2	CALM2	0.00278154741245173
liver_perslab_int	wgcna3	Macrophages	Macrophages_2	CD97	0.00109307708449984
liver_perslab_int	wgcna3	Macrophages	Macrophages_2	CEBPZ-AS1	0.000349256842413009
liver_perslab_int	wgcna3	Macrophages	Macrophages_2	CHMP1B	0.000556079443216805
liver_perslab_int	wgcna3	Macrophages	Macrophages_2	CHMP4A	0.00117750065372744
liver_perslab_int	wgcna3	Macrophages	Macrophages_2	CKLF	0.00146700335286721
liver_perslab_int	wgcna3	Macrophages	Macrophages_2	CLN3.1	0.000206292460618609
liver_perslab_int	wgcna3	Macrophages	Macrophages_2	CNPY2	0.000459221196327355
liver_perslab_int	wgcna3	Macrophages	Macrophages_2	COMMD3	0.000803820185555418
liver_perslab_int	wgcna3	Macrophages	Macrophages_2	COX14	0.00152642621104896
liver_perslab_int	wgcna3	Macrophages	Macrophages_2	COX6A1	0.000507678037019417
liver_perslab_int	wgcna3	Macrophages	Macrophages_2	COX6A1P2	0.000305497150111556
liver_perslab_int	wgcna3	Macrophages	Macrophages_2	COX8A	0.00319091248334289
liver_perslab_int	wgcna3	Macrophages	Macrophages_2	CRYZL1	0.000279100672703467
liver_perslab_int	wgcna3	Macrophages	Macrophages_2	CSNK2B	0.00130318352697544
liver_perslab_int	wgcna3	Macrophages	Macrophages_2	CTC-479C5.12	0.000184489765911336
liver_perslab_int	wgcna3	Macrophages	Macrophages_2	CTDNEP1	0.000450712129764033
liver_perslab_int	wgcna3	Macrophages	Macrophages_2	CYB561D2	0.000391297805701893
liver_perslab_int	wgcna3	Macrophages	Macrophages_2	EEF1E1	0.000362404227154072
liver_perslab_int	wgcna3	Macrophages	Macrophages_2	EIF4A1	0.00126850314471453
liver_perslab_int	wgcna3	Macrophages	Macrophages_2	EIF6	0.000487556245126708
liver_perslab_int	wgcna3	Macrophages	Macrophages_2	EMG1	0.00037073023448299
liver_perslab_int	wgcna3	Macrophages	Macrophages_2	ERO1L	0.000304697807003266
liver_perslab_int	wgcna3	Macrophages	Macrophages_2	ERV3-1	0.00020229356075136
liver_perslab_int	wgcna3	Macrophages	Macrophages_2	FAM173A	0.000335066887095163
liver_perslab_int	wgcna3	Macrophages	Macrophages_2	FAM195A	0.000339716534579568
liver_perslab_int	wgcna3	Macrophages	Macrophages_2	FKBP1A	0.00331624613854154
liver_perslab_int	wgcna3	Macrophages	Macrophages_2	GIMAP1	0.00045533302552786
liver_perslab_int	wgcna3	Macrophages	Macrophages_2	GOSR2	0.000205267368429766
liver_perslab_int	wgcna3	Macrophages	Macrophages_2	GPR108	0.000199061327640465
liver_perslab_int	wgcna3	Macrophages	Macrophages_2	HDGFRP2	0.000106597384456681
liver_perslab_int	wgcna3	Macrophages	Macrophages_2	HIATL1	0.000370089243825755
liver_perslab_int	wgcna3	Macrophages	Macrophages_2	HIGD1A	0.00073031652327464
liver_perslab_int	wgcna3	Macrophages	Macrophages_2	HIGD2A	0.00260737082335775
liver_perslab_int	wgcna3	Macrophages	Macrophages_2	HLA-G	0.000377117936786953
liver_perslab_int	wgcna3	Macrophages	Macrophages_2	HSPE1	0.000495520335037657
liver_perslab_int	wgcna3	Macrophages	Macrophages_2	IER3IP1.1	0.000490650777637887
liver_perslab_int	wgcna3	Macrophages	Macrophages_2	IRF9	0.000216410528603453
liver_perslab_int	wgcna3	Macrophages	Macrophages_2	KDELR2	0.000691845912437534
liver_perslab_int	wgcna3	Macrophages	Macrophages_2	KIAA1430	0.000195610384623537
liver_perslab_int	wgcna3	Macrophages	Macrophages_2	KIAA2018	0.000164273929525543
liver_perslab_int	wgcna3	Macrophages	Macrophages_2	LEPRE1	0.000323958839638987
liver_perslab_int	wgcna3	Macrophages	Macrophages_2	LEPROT	0.00090990055628039
liver_perslab_int	wgcna3	Macrophages	Macrophages_2	LILRA2	0.000740670978683426
liver_perslab_int	wgcna3	Macrophages	Macrophages_2	LINC00493	0.000371588305349367
liver_perslab_int	wgcna3	Macrophages	Macrophages_2	LRRC8C	0.000243989125999036
liver_perslab_int	wgcna3	Macrophages	Macrophages_2	LSMD1	0.00173496617588808
liver_perslab_int	wgcna3	Macrophages	Macrophages_2	MATR3	0.000268671821133192
liver_perslab_int	wgcna3	Macrophages	Macrophages_2	MIF	0.00082412023213997
liver_perslab_int	wgcna3	Macrophages	Macrophages_2	MINOS1	0.00246242973702736
liver_perslab_int	wgcna3	Macrophages	Macrophages_2	MIR142	0.000506068446907125
liver_perslab_int	wgcna3	Macrophages	Macrophages_2	MLTK	0.000278450652352376
liver_perslab_int	wgcna3	Macrophages	Macrophages_2	MRP63	0.00113554421990004
liver_perslab_int	wgcna3	Macrophages	Macrophages_2	MRPL12	0.00052052339874008
liver_perslab_int	wgcna3	Macrophages	Macrophages_2	NAA10	0.000843573619753676
liver_perslab_int	wgcna3	Macrophages	Macrophages_2	NAPRT1	0.000981254303488866
liver_perslab_int	wgcna3	Macrophages	Macrophages_2	NBPF10	0.000257054324194095
liver_perslab_int	wgcna3	Macrophages	Macrophages_2	NDNL2	0.000152256884708585
liver_perslab_int	wgcna3	Macrophages	Macrophages_2	NDUFA11	0.0026075522716048
liver_perslab_int	wgcna3	Macrophages	Macrophages_2	NDUFA13	0.00139671883451593
liver_perslab_int	wgcna3	Macrophages	Macrophages_2	NDUFA9	0.000535644080575798
liver_perslab_int	wgcna3	Macrophages	Macrophages_2	NDUFB8.1	0.00177555819511552
liver_perslab_int	wgcna3	Macrophages	Macrophages_2	NDUFC2	0.00140903019524771
liver_perslab_int	wgcna3	Macrophages	Macrophages_2	NEDD8	0.00240940676194473
liver_perslab_int	wgcna3	Macrophages	Macrophages_2	NHP2L1	0.00137635764295789
liver_perslab_int	wgcna3	Macrophages	Macrophages_2	NME1	0.000463869834296862
liver_perslab_int	wgcna3	Macrophages	Macrophages_2	NOL12	0.000214727921345546
liver_perslab_int	wgcna3	Macrophages	Macrophages_2	NOTCH2NL	0.000406033425546132
liver_perslab_int	wgcna3	Macrophages	Macrophages_2	NRD1	0.000269507935822332
liver_perslab_int	wgcna3	Macrophages	Macrophages_2	NRROS	0.000449638865781862
liver_perslab_int	wgcna3	Macrophages	Macrophages_2	OAZ1	0.00513012756531284
liver_perslab_int	wgcna3	Macrophages	Macrophages_2	OMA1	0.000345453557252873
liver_perslab_int	wgcna3	Macrophages	Macrophages_2	PHPT1	0.00136745242273671
liver_perslab_int	wgcna3	Macrophages	Macrophages_2	PIGS	0.000214476130844077
liver_perslab_int	wgcna3	Macrophages	Macrophages_2	PLEKHO2	0.000387649144884049
liver_perslab_int	wgcna3	Macrophages	Macrophages_2	PMF1	0.000484309553186729
liver_perslab_int	wgcna3	Macrophages	Macrophages_2	PPP2CA	0.000755849309564033
liver_perslab_int	wgcna3	Macrophages	Macrophages_2	PRDX2	0.000502072854445399
liver_perslab_int	wgcna3	Macrophages	Macrophages_2	PRMT10	0.000169691556035446
liver_perslab_int	wgcna3	Macrophages	Macrophages_2	PSENEN	0.000893816576733795
liver_perslab_int	wgcna3	Macrophages	Macrophages_2	PSMA1	0.000517260270281028
liver_perslab_int	wgcna3	Macrophages	Macrophages_2	PSMA2.1	0.0010500144177258
liver_perslab_int	wgcna3	Macrophages	Macrophages_2	PSMA6	0.00062589137736498
liver_perslab_int	wgcna3	Macrophages	Macrophages_2	PSMB10	0.000813898844229809
liver_perslab_int	wgcna3	Macrophages	Macrophages_2	PTP4A2	0.00055868360630194
liver_perslab_int	wgcna3	Macrophages	Macrophages_2	PTPLAD2	0.00127059595817228
liver_perslab_int	wgcna3	Macrophages	Macrophages_2	RAB4B	0.000368924715330234
liver_perslab_int	wgcna3	Macrophages	Macrophages_2	RAB5C	0.000916459626039046
liver_perslab_int	wgcna3	Macrophages	Macrophages_2	RAB7L1	0.000257215844066346
liver_perslab_int	wgcna3	Macrophages	Macrophages_2	RBM27	0.00037656405392784
liver_perslab_int	wgcna3	Macrophages	Macrophages_2	RBM7	0.000363148586014535
liver_perslab_int	wgcna3	Macrophages	Macrophages_2	RHOT2	0.000245172874541192
liver_perslab_int	wgcna3	Macrophages	Macrophages_2	RP1-241P17.4	0.000602715435134542
liver_perslab_int	wgcna3	Macrophages	Macrophages_2	RP11-252A24.7	0.000161284826871663
liver_perslab_int	wgcna3	Macrophages	Macrophages_2	RP11-290F20.3	0.00169771464410321
liver_perslab_int	wgcna3	Macrophages	Macrophages_2	RP11-343N15.5	0.000521118055339588
liver_perslab_int	wgcna3	Macrophages	Macrophages_2	RP11-345J4.5	0.000274963314579573
liver_perslab_int	wgcna3	Macrophages	Macrophages_2	RP11-349A22.5	0.000669218355907743
liver_perslab_int	wgcna3	Macrophages	Macrophages_2	RP11-66N24.4	0.000155280990870936
liver_perslab_int	wgcna3	Macrophages	Macrophages_2	RPL17	0.00270589382724132
liver_perslab_int	wgcna3	Macrophages	Macrophages_2	RPL36A	0.0024919521186511
liver_perslab_int	wgcna3	Macrophages	Macrophages_2	RPS17L	0.000269864919580087
liver_perslab_int	wgcna3	Macrophages	Macrophages_2	RPSAP58	0.00141029052647658
liver_perslab_int	wgcna3	Macrophages	Macrophages_2	SATB1	0.000192910087711774
liver_perslab_int	wgcna3	Macrophages	Macrophages_2	SDHAF2	0.000308190472428188
liver_perslab_int	wgcna3	Macrophages	Macrophages_2	SDHD	0.00112379286305915
liver_perslab_int	wgcna3	Macrophages	Macrophages_2	SF3B14	0.00148765440840073
liver_perslab_int	wgcna3	Macrophages	Macrophages_2	SMEK1	0.000458617326610946
liver_perslab_int	wgcna3	Macrophages	Macrophages_2	SMIM11	0.000288423833222674
liver_perslab_int	wgcna3	Macrophages	Macrophages_2	SMIM7	0.000668031225303523
liver_perslab_int	wgcna3	Macrophages	Macrophages_2	SNX29P2	0.000287274985468744
liver_perslab_int	wgcna3	Macrophages	Macrophages_2	SPN	0.00109626258699612
liver_perslab_int	wgcna3	Macrophages	Macrophages_2	SPTSSA	0.000609108369311167
liver_perslab_int	wgcna3	Macrophages	Macrophages_2	SRP19	0.000458265574230742
liver_perslab_int	wgcna3	Macrophages	Macrophages_2	STUB1	0.000626361880230824
liver_perslab_int	wgcna3	Macrophages	Macrophages_2	SUMO2	0.000353723893731337
liver_perslab_int	wgcna3	Macrophages	Macrophages_2	TAF9	0.000872870168939029
liver_perslab_int	wgcna3	Macrophages	Macrophages_2	TAPSAR1	0.000680107047829644
liver_perslab_int	wgcna3	Macrophages	Macrophages_2	THAP5	0.000230804968050806
liver_perslab_int	wgcna3	Macrophages	Macrophages_2	TMBIM4.1	0.00246785857392799
liver_perslab_int	wgcna3	Macrophages	Macrophages_2	TMED7	0.000348576810418955
liver_perslab_int	wgcna3	Macrophages	Macrophages_2	TMEM141	0.000513867567324113
liver_perslab_int	wgcna3	Macrophages	Macrophages_2	TMEM14B	0.0013138725571438
liver_perslab_int	wgcna3	Macrophages	Macrophages_2	TMEM251	0.000291410700535841
liver_perslab_int	wgcna3	Macrophages	Macrophages_2	TMEM256	0.00105787569834138
liver_perslab_int	wgcna3	Macrophages	Macrophages_2	TMEM66	0.00200633532562504
liver_perslab_int	wgcna3	Macrophages	Macrophages_2	TNFAIP8L2	0.000773181019767363
liver_perslab_int	wgcna3	Macrophages	Macrophages_2	TOMM5	0.000349834239044404
liver_perslab_int	wgcna3	Macrophages	Macrophages_2	TREX1	0.000537006779437038
liver_perslab_int	wgcna3	Macrophages	Macrophages_2	TSNAX	0.000371516029100153
liver_perslab_int	wgcna3	Macrophages	Macrophages_2	TSTD1	0.000413184497198357
liver_perslab_int	wgcna3	Macrophages	Macrophages_2	TWF2	0.000478387778503595
liver_perslab_int	wgcna3	Macrophages	Macrophages_2	UBE2F	0.00048474058335702
liver_perslab_int	wgcna3	Macrophages	Macrophages_2	UBE2W	0.000421176766131574
liver_perslab_int	wgcna3	Macrophages	Macrophages_2	UNC119	0.000711952005890694
liver_perslab_int	wgcna3	Macrophages	Macrophages_2	UQCR11.1	0.00349699211098123
liver_perslab_int	wgcna3	Macrophages	Macrophages_2	VAMP2	0.000874883556585867
liver_perslab_int	wgcna3	Macrophages	Macrophages_2	VKORC1	0.000497057389859595
liver_perslab_int	wgcna3	Macrophages	Macrophages_2	WAPAL	0.000503780538804175
liver_perslab_int	wgcna3	Macrophages	Macrophages_2	WASH4P	0.000716946079928698
liver_perslab_int	wgcna3	Macrophages	Macrophages_2	WDR83OS	0.00207332879534562
liver_perslab_int	wgcna3	Macrophages	Macrophages_2	WIBG	0.000402978751492214
liver_perslab_int	wgcna3	Macrophages	Macrophages_2	ZNF581	0.000355782195230904
liver_perslab_int	wgcna3	Macrophages	Macrophages_2	ZNF655	0.000401748735246056
liver_perslab_int	wgcna3	NK-like-cells	NK-like-cells_1	KIZ-AS1	0.0033054720371812
liver_perslab_int	wgcna3	NK-like-cells	NK-like-cells_1	OOEP	0.00326390537717518
liver_perslab_int	wgcna3	NK-like-cells	NK-like-cells_1	CTC-471J1.9	0.00292507414122006
liver_perslab_int	wgcna3	NK-like-cells	NK-like-cells_1	TBC1D3P1-DHX40P1	0.00279081680332099
liver_perslab_int	wgcna3	NK-like-cells	NK-like-cells_1	RP11-608O21.1	0.00270875290686
liver_perslab_int	wgcna3	NK-like-cells	NK-like-cells_1	CACNA2D3	0.00261233219219525
liver_perslab_int	wgcna3	NK-like-cells	NK-like-cells_1	PLEKHA7	0.00257749784321278
liver_perslab_int	wgcna3	NK-like-cells	NK-like-cells_1	BAIAP2L1	0.00255322505481537
liver_perslab_int	wgcna3	NK-like-cells	NK-like-cells_1	PLEKHA6	0.00241714689587339
liver_perslab_int	wgcna3	NK-like-cells	NK-like-cells_1	RGS7	0.00233268602627482
liver_perslab_int	wgcna3	NK-like-cells	NK-like-cells_1	NHSL2	0.00218801222207201
liver_perslab_int	wgcna3	NK-like-cells	NK-like-cells_1	RBFOX1	0.00214025804122957
liver_perslab_int	wgcna3	NK-like-cells	NK-like-cells_1	IGF2BP1	0.00213735542964494
liver_perslab_int	wgcna3	NK-like-cells	NK-like-cells_1	MAMDC2	0.00211672513379217
liver_perslab_int	wgcna3	NK-like-cells	NK-like-cells_1	SLC12A3	0.00203354661648395
liver_perslab_int	wgcna3	NK-like-cells	NK-like-cells_1	RP11-108E14.1	0.00199022835479292
liver_perslab_int	wgcna3	NK-like-cells	NK-like-cells_1	RP1-292B18.4	0.00194240261531076
liver_perslab_int	wgcna3	NK-like-cells	NK-like-cells_1	RP11-813I20.2	0.001916125801062
liver_perslab_int	wgcna3	NK-like-cells	NK-like-cells_1	BDNF-AS	0.00191605882214345
liver_perslab_int	wgcna3	NK-like-cells	NK-like-cells_1	EFCAB3	0.001893862965499
liver_perslab_int	wgcna3	NK-like-cells	NK-like-cells_1	AC072062.1	0.00189173866757228
liver_perslab_int	wgcna3	NK-like-cells	NK-like-cells_1	LINC00486	0.00188688222181815
liver_perslab_int	wgcna3	NK-like-cells	NK-like-cells_1	TMEM150C	0.00183858546829484
liver_perslab_int	wgcna3	NK-like-cells	NK-like-cells_1	STEAP1B	0.00164309452430812
liver_perslab_int	wgcna3	NK-like-cells	NK-like-cells_1	PCOLCE2	0.00162337692956772
liver_perslab_int	wgcna3	NK-like-cells	NK-like-cells_1	CDH18	0.00157120599560483
liver_perslab_int	wgcna3	NK-like-cells	NK-like-cells_1	APOO	0.00149793710587676
liver_perslab_int	wgcna3	NK-like-cells	NK-like-cells_1	RASAL2	0.00146208902022696
liver_perslab_int	wgcna3	NK-like-cells	NK-like-cells_1	BCL2L14	0.00140726747074231
liver_perslab_int	wgcna3	NK-like-cells	NK-like-cells_1	RP5-896L10.1	0.00140721591922266
liver_perslab_int	wgcna3	NK-like-cells	NK-like-cells_1	DAPK1	0.001396749259166
liver_perslab_int	wgcna3	NK-like-cells	NK-like-cells_1	SLC47A1	0.00138216881958521
liver_perslab_int	wgcna3	NK-like-cells	NK-like-cells_1	CSMD1	0.00130006833976586
liver_perslab_int	wgcna3	NK-like-cells	NK-like-cells_1	TRDC	0.00126684258988543
liver_perslab_int	wgcna3	NK-like-cells	NK-like-cells_1	AC097721.2	0.00118315791835583
liver_perslab_int	wgcna3	NK-like-cells	NK-like-cells_1	AC018890.6	0.00114822864621189
liver_perslab_int	wgcna3	NK-like-cells	NK-like-cells_1	RP11-384C4.7	0.00108649124622226
liver_perslab_int	wgcna3	NK-like-cells	NK-like-cells_1	ZMYM4	0.00107012921209204
liver_perslab_int	wgcna3	NK-like-cells	NK-like-cells_1	RP11-87M18.2	0.00105361945533726
liver_perslab_int	wgcna3	NK-like-cells	NK-like-cells_1	AC004448.5	0.00102447839593248
liver_perslab_int	wgcna3	NK-like-cells	NK-like-cells_1	MAP3K15	0.00102011431482291
liver_perslab_int	wgcna3	NK-like-cells	NK-like-cells_1	AMBRA1	0.000985019972693564
liver_perslab_int	wgcna3	NK-like-cells	NK-like-cells_1	LINC00871	0.000954857426226001
liver_perslab_int	wgcna3	NK-like-cells	NK-like-cells_1	RBFOX2	0.0009249422193327
liver_perslab_int	wgcna3	NK-like-cells	NK-like-cells_1	GCDH	0.000856529819149372
liver_perslab_int	wgcna3	NK-like-cells	NK-like-cells_1	EIF2B5	0.000854123960957102
liver_perslab_int	wgcna3	NK-like-cells	NK-like-cells_1	AC090498.1	0.000829668455628305
liver_perslab_int	wgcna3	NK-like-cells	NK-like-cells_1	CH17-189H20.1	0.000820379762560574
liver_perslab_int	wgcna3	NK-like-cells	NK-like-cells_1	UHRF2	0.000798571387947258
liver_perslab_int	wgcna3	NK-like-cells	NK-like-cells_1	THSD4-AS1	0.000755242603996532
liver_perslab_int	wgcna3	NK-like-cells	NK-like-cells_1	MTHFD1L	0.000748693830909892
liver_perslab_int	wgcna3	NK-like-cells	NK-like-cells_1	ARID1B	0.000731180702552674
liver_perslab_int	wgcna3	NK-like-cells	NK-like-cells_1	RP11-420N3.2	0.00073037665409215
liver_perslab_int	wgcna3	NK-like-cells	NK-like-cells_1	AC003090.1	0.000728241377298764
liver_perslab_int	wgcna3	NK-like-cells	NK-like-cells_1	LINC01138	0.000727587523374587
liver_perslab_int	wgcna3	NK-like-cells	NK-like-cells_1	RP11-114H23.1	0.000723233512045274
liver_perslab_int	wgcna3	NK-like-cells	NK-like-cells_1	DST	0.000708853719252897
liver_perslab_int	wgcna3	NK-like-cells	NK-like-cells_1	ARMC9	0.000708540300699294
liver_perslab_int	wgcna3	NK-like-cells	NK-like-cells_1	SLC27A6	0.000700887297961968
liver_perslab_int	wgcna3	NK-like-cells	NK-like-cells_1	TRGC2	0.000688977091200516
liver_perslab_int	wgcna3	NK-like-cells	NK-like-cells_1	NGB	0.000686600664204055
liver_perslab_int	wgcna3	NK-like-cells	NK-like-cells_1	RPS17	0.000675062272667916
liver_perslab_int	wgcna3	NK-like-cells	NK-like-cells_1	BCAS3	0.000669630396788127
liver_perslab_int	wgcna3	NK-like-cells	NK-like-cells_1	DLEU2	0.000666337714543691
liver_perslab_int	wgcna3	NK-like-cells	NK-like-cells_1	AUTS2	0.000659717460208029
liver_perslab_int	wgcna3	NK-like-cells	NK-like-cells_1	SLC27A4	0.000653187345982483
liver_perslab_int	wgcna3	NK-like-cells	NK-like-cells_1	STPG2	0.000617882650091474
liver_perslab_int	wgcna3	NK-like-cells	NK-like-cells_1	RP11-506M12.1	0.000609613096897648
liver_perslab_int	wgcna3	NK-like-cells	NK-like-cells_1	RNF111	0.000607897983899925
liver_perslab_int	wgcna3	NK-like-cells	NK-like-cells_1	SARAF	0.000603718394488283
liver_perslab_int	wgcna3	NK-like-cells	NK-like-cells_1	MBNL3	0.000603440723718422
liver_perslab_int	wgcna3	NK-like-cells	NK-like-cells_1	RP11-154D17.1	0.000580014417041509
liver_perslab_int	wgcna3	NK-like-cells	NK-like-cells_1	ADGRE5	0.000574344320075408
liver_perslab_int	wgcna3	NK-like-cells	NK-like-cells_1	EBF1	0.000568362345808107
liver_perslab_int	wgcna3	NK-like-cells	NK-like-cells_1	RASGEF1B	0.00054971031631559
liver_perslab_int	wgcna3	NK-like-cells	NK-like-cells_1	NAPEPLD	0.000542312865425738
liver_perslab_int	wgcna3	NK-like-cells	NK-like-cells_1	RABGAP1L	0.000539666154145903
liver_perslab_int	wgcna3	NK-like-cells	NK-like-cells_1	ABCG1	0.000524983472269813
liver_perslab_int	wgcna3	NK-like-cells	NK-like-cells_1	RP11-184D12.1	0.000507662023320523
liver_perslab_int	wgcna3	NK-like-cells	NK-like-cells_1	RP11-295D22.1	0.000492908687131329
liver_perslab_int	wgcna3	NK-like-cells	NK-like-cells_1	RP11-85B7.4	0.000491289428504916
liver_perslab_int	wgcna3	NK-like-cells	NK-like-cells_1	AC023469.1	0.000487784540404942
liver_perslab_int	wgcna3	NK-like-cells	NK-like-cells_1	SLC26A3	0.000486074506352236
liver_perslab_int	wgcna3	NK-like-cells	NK-like-cells_1	UTRN	0.000485513034786578
liver_perslab_int	wgcna3	NK-like-cells	NK-like-cells_1	AC007319.1	0.000471907022794887
liver_perslab_int	wgcna3	NK-like-cells	NK-like-cells_1	HIP1	0.000458340753376451
liver_perslab_int	wgcna3	NK-like-cells	NK-like-cells_1	TRBC2	0.000453986099913607
liver_perslab_int	wgcna3	NK-like-cells	NK-like-cells_1	RSRP1	0.000443247435783594
liver_perslab_int	wgcna3	NK-like-cells	NK-like-cells_1	RP1-15D23.2	0.000436658869012166
liver_perslab_int	wgcna3	NK-like-cells	NK-like-cells_1	ZFAND3	0.000433586380268618
liver_perslab_int	wgcna3	NK-like-cells	NK-like-cells_1	LPP	0.000426013264209161
liver_perslab_int	wgcna3	NK-like-cells	NK-like-cells_1	LINC00623	0.000422195655528082
liver_perslab_int	wgcna3	NK-like-cells	NK-like-cells_1	CNTNAP2	0.000414706691322091
liver_perslab_int	wgcna3	NK-like-cells	NK-like-cells_1	KCNQ5	0.000410704535531615
liver_perslab_int	wgcna3	NK-like-cells	NK-like-cells_1	ADAMTS17	0.000395380212430014
liver_perslab_int	wgcna3	NK-like-cells	NK-like-cells_1	NOL4L	0.000370930381031811
liver_perslab_int	wgcna3	NK-like-cells	NK-like-cells_1	ABHD15-AS1	0.000370078335809977
liver_perslab_int	wgcna3	NK-like-cells	NK-like-cells_1	RAB3C	0.000369896517295491
liver_perslab_int	wgcna3	NK-like-cells	NK-like-cells_1	DPP6	0.000366967828594988
liver_perslab_int	wgcna3	NK-like-cells	NK-like-cells_1	SSH2	0.00036622623317087
liver_perslab_int	wgcna3	NK-like-cells	NK-like-cells_1	PLCB1	0.000364093304970666
liver_perslab_int	wgcna3	NK-like-cells	NK-like-cells_1	CHCHD3	0.000361892931253029
liver_perslab_int	wgcna3	NK-like-cells	NK-like-cells_1	LRRC4C	0.000360667908914543
liver_perslab_int	wgcna3	NK-like-cells	NK-like-cells_1	NBPF19	0.000355246266987691
liver_perslab_int	wgcna3	NK-like-cells	NK-like-cells_1	FNDC3B	0.000352423134309145
liver_perslab_int	wgcna3	NK-like-cells	NK-like-cells_1	TRG-AS1	0.000349322579758781
liver_perslab_int	wgcna3	NK-like-cells	NK-like-cells_1	LRBA	0.000342508950309635
liver_perslab_int	wgcna3	NK-like-cells	NK-like-cells_1	SFMBT2	0.00034052135884882
liver_perslab_int	wgcna3	NK-like-cells	NK-like-cells_1	NRDC	0.00034009438308147
liver_perslab_int	wgcna3	NK-like-cells	NK-like-cells_1	PTEN	0.000333019135195312
liver_perslab_int	wgcna3	NK-like-cells	NK-like-cells_1	SF3B6	0.000331149926246979
liver_perslab_int	wgcna3	NK-like-cells	NK-like-cells_1	TBC1D5	0.000325948944618172
liver_perslab_int	wgcna3	NK-like-cells	NK-like-cells_1	MYO1D	0.000323492376000434
liver_perslab_int	wgcna3	NK-like-cells	NK-like-cells_1	CDKAL1	0.000321546193892235
liver_perslab_int	wgcna3	NK-like-cells	NK-like-cells_1	NRXN1	0.000321270605506597
liver_perslab_int	wgcna3	NK-like-cells	NK-like-cells_1	RP1-35C21.2	0.000310222773293557
liver_perslab_int	wgcna3	NK-like-cells	NK-like-cells_1	STIM1	0.000306784938936815
liver_perslab_int	wgcna3	NK-like-cells	NK-like-cells_1	NUTM2B-AS1	0.000298952112466014
liver_perslab_int	wgcna3	NK-like-cells	NK-like-cells_1	RASA1	0.000296518292932224
liver_perslab_int	wgcna3	NK-like-cells	NK-like-cells_1	KLRC4-KLRK1	0.000294951932108258
liver_perslab_int	wgcna3	NK-like-cells	NK-like-cells_1	TCF12	0.000293313720967347
liver_perslab_int	wgcna3	NK-like-cells	NK-like-cells_1	NCOA1	0.000289347532928546
liver_perslab_int	wgcna3	NK-like-cells	NK-like-cells_1	NCOA2	0.000280655514296893
liver_perslab_int	wgcna3	NK-like-cells	NK-like-cells_1	KIAA0922	0.000277804641370224
liver_perslab_int	wgcna3	NK-like-cells	NK-like-cells_1	DOCK10	0.000277372273359426
liver_perslab_int	wgcna3	NK-like-cells	NK-like-cells_1	EYS	0.000276503313412664
liver_perslab_int	wgcna3	NK-like-cells	NK-like-cells_1	CTD-2503O16.4	0.000272936665754113
liver_perslab_int	wgcna3	NK-like-cells	NK-like-cells_1	RP11-100N20.1	0.000267477765925525
liver_perslab_int	wgcna3	NK-like-cells	NK-like-cells_1	ZBTB20	0.00026197067880615
liver_perslab_int	wgcna3	NK-like-cells	NK-like-cells_1	NLGN4X	0.000246008392275555
liver_perslab_int	wgcna3	NK-like-cells	NK-like-cells_1	PPP4R3A	0.000240557337754409
liver_perslab_int	wgcna3	NK-like-cells	NK-like-cells_1	LINC01588	0.00023012037946948
liver_perslab_int	wgcna3	NK-like-cells	NK-like-cells_1	MAP3K5	0.000228866375320003
liver_perslab_int	wgcna3	NK-like-cells	NK-like-cells_1	VPS13B	0.000226091221247822
liver_perslab_int	wgcna3	NK-like-cells	NK-like-cells_1	NHS	0.000222302976131167
liver_perslab_int	wgcna3	NK-like-cells	NK-like-cells_1	L3MBTL4	0.000215915336702211
liver_perslab_int	wgcna3	NK-like-cells	NK-like-cells_1	KMT5B	0.000215242377297595
liver_perslab_int	wgcna3	NK-like-cells	NK-like-cells_1	RP11-307L3.4	0.000213946088995946
liver_perslab_int	wgcna3	NK-like-cells	NK-like-cells_1	KLF12	0.000211483423952297
liver_perslab_int	wgcna3	NK-like-cells	NK-like-cells_1	LLfos-48D6.2	0.000196968570099378
liver_perslab_int	wgcna3	NK-like-cells	NK-like-cells_1	PPP1R16B	0.000193866922450839
liver_perslab_int	wgcna3	NK-like-cells	NK-like-cells_1	ANKRD44	0.000187717150810151
liver_perslab_int	wgcna3	NK-like-cells	NK-like-cells_1	AC058791.1	0.000179836002528343
liver_perslab_int	wgcna3	NK-like-cells	NK-like-cells_1	GPC5	0.000170021923784611
liver_perslab_int	wgcna3	NK-like-cells	NK-like-cells_1	RP11-613M10.9	0.000167186207154883
liver_perslab_int	wgcna3	NK-like-cells	NK-like-cells_1	SNHG25	0.000164223735390977
liver_perslab_int	wgcna3	NK-like-cells	NK-like-cells_1	AC010127.3	0.000157078592071253
liver_perslab_int	wgcna3	NK-like-cells	NK-like-cells_1	KHDRBS2	0.000153932738514569
liver_perslab_int	wgcna3	NK-like-cells	NK-like-cells_1	PECAM1	0.000152703136719951
liver_perslab_int	wgcna3	NK-like-cells	NK-like-cells_1	USF3	0.000148068212222997
liver_perslab_int	wgcna3	NK-like-cells	NK-like-cells_1	SUCLG2	0.000144322284693008
liver_perslab_int	wgcna3	NK-like-cells	NK-like-cells_1	SMURF1	0.000143059931348355
liver_perslab_int	wgcna3	NK-like-cells	NK-like-cells_1	DYRK1A	0.000142317083029009
liver_perslab_int	wgcna3	NK-like-cells	NK-like-cells_1	JAML	0.000135652429689907
liver_perslab_int	wgcna3	NK-like-cells	NK-like-cells_1	PTPRO	0.000134542702906409
liver_perslab_int	wgcna3	NK-like-cells	NK-like-cells_1	CTC-548K16.5	0.000130352140591688
liver_perslab_int	wgcna3	NK-like-cells	NK-like-cells_1	GPD2	0.000127724772255583
liver_perslab_int	wgcna3	NK-like-cells	NK-like-cells_1	TNRC6B	0.00012625304373502
liver_perslab_int	wgcna3	NK-like-cells	NK-like-cells_1	FBXO11	0.000124032628809403
liver_perslab_int	wgcna3	NK-like-cells	NK-like-cells_1	CDYL	0.000123520303160828
liver_perslab_int	wgcna3	NK-like-cells	NK-like-cells_1	RP11-333E1.1	0.000117257069676867
liver_perslab_int	wgcna3	NK-like-cells	NK-like-cells_1	NEDD9	0.000116972096160325
liver_perslab_int	wgcna3	NK-like-cells	NK-like-cells_1	DSE	0.000112229863732829
liver_perslab_int	wgcna3	NK-like-cells	NK-like-cells_1	BPTF	0.000111710248833191
liver_perslab_int	wgcna3	NK-like-cells	NK-like-cells_1	C5orf34	0.000110648991626376
liver_perslab_int	wgcna3	NK-like-cells	NK-like-cells_1	DDX26B	0.000109980839415515
liver_perslab_int	wgcna3	NK-like-cells	NK-like-cells_1	PIP4K2A	0.000108792330590522
liver_perslab_int	wgcna3	NK-like-cells	NK-like-cells_1	RP11-306G20.1	0.000105151381404507
liver_perslab_int	wgcna3	NK-like-cells	NK-like-cells_1	RP11-156P1.2	0.000102269237480454
liver_perslab_int	wgcna3	NK-like-cells	NK-like-cells_1	MAST2	804000000
liver_perslab_int	wgcna3	Cholangiocytes	Cholangiocytes_2	RPS18	0.0176560127836198
liver_perslab_int	wgcna3	Cholangiocytes	Cholangiocytes_2	RPL3	0.0174710139132326
liver_perslab_int	wgcna3	Cholangiocytes	Cholangiocytes_2	RPL34	0.0173272853146729
liver_perslab_int	wgcna3	Cholangiocytes	Cholangiocytes_2	RPS27A	0.0166364085048305
liver_perslab_int	wgcna3	Cholangiocytes	Cholangiocytes_2	RPL32	0.0161167357305127
liver_perslab_int	wgcna3	Cholangiocytes	Cholangiocytes_2	RPL10	0.0159850509056907
liver_perslab_int	wgcna3	Cholangiocytes	Cholangiocytes_2	RPS6	0.0158517694863931
liver_perslab_int	wgcna3	Cholangiocytes	Cholangiocytes_2	RPL13A	0.0155309427937905
liver_perslab_int	wgcna3	Cholangiocytes	Cholangiocytes_2	RPL13	0.015459104899532
liver_perslab_int	wgcna3	Cholangiocytes	Cholangiocytes_2	EEF1A1	0.0153282805469637
liver_perslab_int	wgcna3	Cholangiocytes	Cholangiocytes_2	RPL11	0.0152662391433545
liver_perslab_int	wgcna3	Cholangiocytes	Cholangiocytes_2	RPS27	0.0149132323706236
liver_perslab_int	wgcna3	Cholangiocytes	Cholangiocytes_2	RPS3A	0.014873745011233
liver_perslab_int	wgcna3	Cholangiocytes	Cholangiocytes_2	RPL7	0.0148504461561609
liver_perslab_int	wgcna3	Cholangiocytes	Cholangiocytes_2	RPS12	0.0147369263989676
liver_perslab_int	wgcna3	Cholangiocytes	Cholangiocytes_2	RPS4X	0.014546466250407
liver_perslab_int	wgcna3	Cholangiocytes	Cholangiocytes_2	RPS8	0.0145030412832709
liver_perslab_int	wgcna3	Cholangiocytes	Cholangiocytes_2	RPL15	0.0138844898539105
liver_perslab_int	wgcna3	Cholangiocytes	Cholangiocytes_2	RPS23	0.0136384294152759
liver_perslab_int	wgcna3	Cholangiocytes	Cholangiocytes_2	RPL12	0.013440242694578
liver_perslab_int	wgcna3	Cholangiocytes	Cholangiocytes_2	RPL31	0.0127159968127582
liver_perslab_int	wgcna3	Cholangiocytes	Cholangiocytes_2	RPL10A	0.0123208439873652
liver_perslab_int	wgcna3	Cholangiocytes	Cholangiocytes_2	RPL14	0.0118277486840481
liver_perslab_int	wgcna3	Cholangiocytes	Cholangiocytes_2	RPS3	0.0117564855742249
liver_perslab_int	wgcna3	Cholangiocytes	Cholangiocytes_2	RPL35A	0.0115767829228226
liver_perslab_int	wgcna3	Cholangiocytes	Cholangiocytes_2	RPS24	0.0115444618872407
liver_perslab_int	wgcna3	Cholangiocytes	Cholangiocytes_2	RPLP1	0.0114968504143405
liver_perslab_int	wgcna3	Cholangiocytes	Cholangiocytes_2	RPS14	0.0109741834176594
liver_perslab_int	wgcna3	Cholangiocytes	Cholangiocytes_2	RPL19	0.0108663748300142
liver_perslab_int	wgcna3	Cholangiocytes	Cholangiocytes_2	RPL6	0.010517762210413
liver_perslab_int	wgcna3	Cholangiocytes	Cholangiocytes_2	RPS13	0.0104533806116408
liver_perslab_int	wgcna3	Cholangiocytes	Cholangiocytes_2	RPL8	0.010444566585697
liver_perslab_int	wgcna3	Cholangiocytes	Cholangiocytes_2	RPS25	0.0103881463548774
liver_perslab_int	wgcna3	Cholangiocytes	Cholangiocytes_2	RPS15	0.01037182842675
liver_perslab_int	wgcna3	Cholangiocytes	Cholangiocytes_2	RPS7	0.0103044394827447
liver_perslab_int	wgcna3	Cholangiocytes	Cholangiocytes_2	RPL23	0.0103001095836559
liver_perslab_int	wgcna3	Cholangiocytes	Cholangiocytes_2	RPS16	0.0102877024717422
liver_perslab_int	wgcna3	Cholangiocytes	Cholangiocytes_2	RPS19	0.00975016164181349
liver_perslab_int	wgcna3	Cholangiocytes	Cholangiocytes_2	RPL21	0.00967887116539438
liver_perslab_int	wgcna3	Cholangiocytes	Cholangiocytes_2	RPL18	0.0096148816844631
liver_perslab_int	wgcna3	Cholangiocytes	Cholangiocytes_2	RPS15A	0.00955529766405488
liver_perslab_int	wgcna3	Cholangiocytes	Cholangiocytes_2	RPS9	0.00887602113835209
liver_perslab_int	wgcna3	Cholangiocytes	Cholangiocytes_2	RPS28	0.00885192375569138
liver_perslab_int	wgcna3	Cholangiocytes	Cholangiocytes_2	RPL5	0.00880797583744287
liver_perslab_int	wgcna3	Cholangiocytes	Cholangiocytes_2	RPL18A	0.00848259927920354
liver_perslab_int	wgcna3	Cholangiocytes	Cholangiocytes_2	RPL27A	0.00847154589061429
liver_perslab_int	wgcna3	Cholangiocytes	Cholangiocytes_2	RPL24	0.00846375298793677
liver_perslab_int	wgcna3	Cholangiocytes	Cholangiocytes_2	RPL37A	0.00820116232370589
liver_perslab_int	wgcna3	Cholangiocytes	Cholangiocytes_2	RPLP0	0.00811952241893096
liver_perslab_int	wgcna3	Cholangiocytes	Cholangiocytes_2	RPL23A	0.00811619657813052
liver_perslab_int	wgcna3	Cholangiocytes	Cholangiocytes_2	COX7C	0.00782647045191014
liver_perslab_int	wgcna3	Cholangiocytes	Cholangiocytes_2	RPS21	0.00752396738457419
liver_perslab_int	wgcna3	Cholangiocytes	Cholangiocytes_2	RPL35	0.00745835810190841
liver_perslab_int	wgcna3	Cholangiocytes	Cholangiocytes_2	RPS5	0.00744937706685406
liver_perslab_int	wgcna3	Cholangiocytes	Cholangiocytes_2	RPL37	0.00736137539734463
liver_perslab_int	wgcna3	Cholangiocytes	Cholangiocytes_2	RPL9	0.00724996359099307
liver_perslab_int	wgcna3	Cholangiocytes	Cholangiocytes_2	RPLP2	0.00714909063221669
liver_perslab_int	wgcna3	Cholangiocytes	Cholangiocytes_2	RPL7A	0.00696462944286589
liver_perslab_int	wgcna3	Cholangiocytes	Cholangiocytes_2	FAU	0.00669384098172502
liver_perslab_int	wgcna3	Cholangiocytes	Cholangiocytes_2	GNB2L1	0.00665285380046307
liver_perslab_int	wgcna3	Cholangiocytes	Cholangiocytes_2	RPS2	0.00645753180925108
liver_perslab_int	wgcna3	Cholangiocytes	Cholangiocytes_2	RPL22	0.0061831468007833
liver_perslab_int	wgcna3	Cholangiocytes	Cholangiocytes_2	RPSA	0.00584597316111833
liver_perslab_int	wgcna3	Cholangiocytes	Cholangiocytes_2	NACA	0.00563343152906905
liver_perslab_int	wgcna3	Cholangiocytes	Cholangiocytes_2	RPL29	0.0054663913801366
liver_perslab_int	wgcna3	Cholangiocytes	Cholangiocytes_2	PTMA	0.0054461345178378
liver_perslab_int	wgcna3	Cholangiocytes	Cholangiocytes_2	RPL27	0.00502130377874906
liver_perslab_int	wgcna3	Cholangiocytes	Cholangiocytes_2	RPL36	0.00494046103502902
liver_perslab_int	wgcna3	Cholangiocytes	Cholangiocytes_2	PPDPF	0.00493852216257447
liver_perslab_int	wgcna3	Cholangiocytes	Cholangiocytes_2	NBEAL1	0.00491704593734681
liver_perslab_int	wgcna3	Cholangiocytes	Cholangiocytes_2	ATP5G2	0.00440954540847684
liver_perslab_int	wgcna3	Cholangiocytes	Cholangiocytes_2	EEF1B2	0.00438066413420431
liver_perslab_int	wgcna3	Cholangiocytes	Cholangiocytes_2	RPS20	0.00436358925269671
liver_perslab_int	wgcna3	Cholangiocytes	Cholangiocytes_2	RPL38	0.00431092466073625
liver_perslab_int	wgcna3	Cholangiocytes	Cholangiocytes_2	UQCRB	0.0041381741923542
liver_perslab_int	wgcna3	Cholangiocytes	Cholangiocytes_2	HNRNPA1	0.00410428325657418
liver_perslab_int	wgcna3	Cholangiocytes	Cholangiocytes_2	RPS11	0.00386552114558217
liver_perslab_int	wgcna3	Cholangiocytes	Cholangiocytes_2	RPL28	0.00383744652950658
liver_perslab_int	wgcna3	Cholangiocytes	Cholangiocytes_2	BTG1	0.00381894701758217
liver_perslab_int	wgcna3	Cholangiocytes	Cholangiocytes_2	H3F3B	0.00372079501238566
liver_perslab_int	wgcna3	Cholangiocytes	Cholangiocytes_2	EIF1	0.00367790803896167
liver_perslab_int	wgcna3	Cholangiocytes	Cholangiocytes_2	EIF4A2	0.00363967054372548
liver_perslab_int	wgcna3	Cholangiocytes	Cholangiocytes_2	DSTN	0.00356128236335213
liver_perslab_int	wgcna3	Cholangiocytes	Cholangiocytes_2	SRP14	0.00340234331715297
liver_perslab_int	wgcna3	Cholangiocytes	Cholangiocytes_2	COX4I1	0.00339202864102011
liver_perslab_int	wgcna3	Cholangiocytes	Cholangiocytes_2	UBA52	0.0033207150727408
liver_perslab_int	wgcna3	Cholangiocytes	Cholangiocytes_2	RPL4	0.0032892740323427
liver_perslab_int	wgcna3	Cholangiocytes	Cholangiocytes_2	HINT1	0.00327672232052775
liver_perslab_int	wgcna3	Cholangiocytes	Cholangiocytes_2	RPL30	0.00325919864913288
liver_perslab_int	wgcna3	Cholangiocytes	Cholangiocytes_2	SKP1	0.0031562850530015
liver_perslab_int	wgcna3	Cholangiocytes	Cholangiocytes_2	PFDN5	0.00296307365775517
liver_perslab_int	wgcna3	Cholangiocytes	Cholangiocytes_2	NGFRAP1	0.00284597234213169
liver_perslab_int	wgcna3	Cholangiocytes	Cholangiocytes_2	TPT1	0.00276113050912228
liver_perslab_int	wgcna3	Cholangiocytes	Cholangiocytes_2	NPM1	0.0026964189541887
liver_perslab_int	wgcna3	Cholangiocytes	Cholangiocytes_2	RPS26	0.00266343020451106
liver_perslab_int	wgcna3	Cholangiocytes	Cholangiocytes_2	COMMD6	0.00264068904933861
liver_perslab_int	wgcna3	Cholangiocytes	Cholangiocytes_2	RPS29	0.00242696475546701
liver_perslab_int	wgcna3	Cholangiocytes	Cholangiocytes_2	TOMM7	0.00236125861900111
liver_perslab_int	wgcna3	Cholangiocytes	Cholangiocytes_2	SNRPE	0.0022930177561926
liver_perslab_int	wgcna3	Cholangiocytes	Cholangiocytes_2	BTF3	0.00214187145704236
liver_perslab_int	wgcna3	Cholangiocytes	Cholangiocytes_2	CIRBP	0.00203086125914297
liver_perslab_int	wgcna3	Cholangiocytes	Cholangiocytes_2	UQCRH	0.00173536963230043
liver_perslab_int	wgcna3	Cholangiocytes	Cholangiocytes_2	GLTSCR2	0.00113084156922668
liver_perslab_int	wgcna3	Cholangiocytes	Cholangiocytes_2	TMA7	0.00109797578231779
liver_perslab_int	wgcna3	Cholangiocytes	Cholangiocytes_2	NACA2	0.000985741913643635
liver_perslab_int	wgcna3	Cholangiocytes	Cholangiocytes_2	BEX4	0.000557055706663127
liver_perslab_int	wgcna3	Cholangiocytes	Cholangiocytes_2	HMGB1	0.000517597499646202
liver_perslab_int	wgcna3	Cholangiocytes	Cholangiocytes_2	RPS27L	0.000484319016037598
liver_perslab_int	wgcna3	Cholangiocytes	Cholangiocytes_2	COX17	0.000230772771221827
liver_perslab_int	wgcna3	Cholangiocytes	Cholangiocytes_3	FOS	0.0115839032621195
liver_perslab_int	wgcna3	Cholangiocytes	Cholangiocytes_3	JUN	0.010313861992472
liver_perslab_int	wgcna3	Cholangiocytes	Cholangiocytes_3	EGR1	0.00814902331838402
liver_perslab_int	wgcna3	Cholangiocytes	Cholangiocytes_3	FOSB	0.007197052217651
liver_perslab_int	wgcna3	Cholangiocytes	Cholangiocytes_3	KLF6	0.00630594052510083
liver_perslab_int	wgcna3	Cholangiocytes	Cholangiocytes_3	DUSP1	0.00554838151146101
liver_perslab_int	wgcna3	Cholangiocytes	Cholangiocytes_3	RHOB	0.00552349507475211
liver_perslab_int	wgcna3	Cholangiocytes	Cholangiocytes_3	JUNB	0.00484777580293539
liver_perslab_int	wgcna3	Cholangiocytes	Cholangiocytes_3	IER2	0.0040364914635242
liver_perslab_int	wgcna3	Cholangiocytes	Cholangiocytes_3	ZFP36	0.00362389260180412
liver_perslab_int	wgcna3	Cholangiocytes	Cholangiocytes_3	CXCL2	0.00357710146593842
liver_perslab_int	wgcna3	Cholangiocytes	Cholangiocytes_3	CYR61	0.00346615845295731
liver_perslab_int	wgcna3	Cholangiocytes	Cholangiocytes_3	CXCL3	0.00335987271486677
liver_perslab_int	wgcna3	Cholangiocytes	Cholangiocytes_3	ATF3	0.00288047153861177
liver_perslab_int	wgcna3	Cholangiocytes	Cholangiocytes_3	PPP1R15A	0.00268647907146442
liver_perslab_int	wgcna3	Cholangiocytes	Cholangiocytes_3	ZFP36L1	0.00264537694744912
liver_perslab_int	wgcna3	Cholangiocytes	Cholangiocytes_3	JUND	0.00214131931831675
liver_perslab_int	wgcna3	Cholangiocytes	Cholangiocytes_3	DNAJB1	0.00204061350004554
liver_perslab_int	wgcna3	Cholangiocytes	Cholangiocytes_3	HSPA1A	0.00202300564723405
liver_perslab_int	wgcna3	Cholangiocytes	Cholangiocytes_3	NR4A1	0.00202109669107275
liver_perslab_int	wgcna3	Cholangiocytes	Cholangiocytes_3	C8orf4	0.00194664593420838
liver_perslab_int	wgcna3	Cholangiocytes	Cholangiocytes_3	GADD45B	0.00182466171415636
liver_perslab_int	wgcna3	Cholangiocytes	Cholangiocytes_3	NFKBIA	0.00174237644081305
liver_perslab_int	wgcna3	Cholangiocytes	Cholangiocytes_3	CTGF	0.00170131892364356
liver_perslab_int	wgcna3	Cholangiocytes	Cholangiocytes_3	CXCL1	0.00141331870262523
liver_perslab_int	wgcna3	Cholangiocytes	Cholangiocytes_3	RCAN1	0.00125419654628895
liver_perslab_int	wgcna3	Cholangiocytes	Cholangiocytes_3	TOB1	0.00104148433960236
liver_perslab_int	wgcna3	Cholangiocytes	Cholangiocytes_3	LDLR	0.000974530236628444
liver_perslab_int	wgcna3	Cholangiocytes	Cholangiocytes_3	ACTG1	0.000812449049430233
liver_perslab_int	wgcna3	Cholangiocytes	Cholangiocytes_3	MCL1	0.000786430534698626
liver_perslab_int	wgcna3	Cholangiocytes	Cholangiocytes_3	HSPA1B	0.000777414535762845
liver_perslab_int	wgcna3	Cholangiocytes	Cholangiocytes_3	IL8	0.000710963870082592
liver_perslab_int	wgcna3	Cholangiocytes	Cholangiocytes_3	MAFF	0.0005113403495729
liver_perslab_int	wgcna3	Cholangiocytes	Cholangiocytes_3	RND3	0.000478791485980722
liver_perslab_int	wgcna3	Cholangiocytes	Cholangiocytes_3	BTG2	0.000469582454459661
liver_perslab_int	wgcna3	Cholangiocytes	Cholangiocytes_3	UBC	0.000469543547277245
liver_perslab_int	wgcna3	Cholangiocytes	Cholangiocytes_3	AMOTL2	0.000445901834545201
liver_perslab_int	wgcna3	Cholangiocytes	Cholangiocytes_3	IER3	0.000393267247288022
liver_perslab_int	wgcna3	Cholangiocytes	Cholangiocytes_3	PNRC1	0.000378974967316153
liver_perslab_int	wgcna3	Cholangiocytes	Cholangiocytes_3	BIRC3	0.000361074368766237
liver_perslab_int	wgcna3	Cholangiocytes	Cholangiocytes_3	TPM4	0.000326794751558998
liver_perslab_int	wgcna3	Cholangiocytes	Cholangiocytes_3	CEBPB	0.000298866598921494
liver_perslab_int	wgcna3	Cholangiocytes	Cholangiocytes_3	NFKBIZ	0.000289175028302545
liver_perslab_int	wgcna3	Cholangiocytes	Cholangiocytes_3	MYADM	0.000288966085333054
liver_perslab_int	wgcna3	Cholangiocytes	Cholangiocytes_3	ACTN4	0.000260035818499907
liver_perslab_int	wgcna3	Cholangiocytes	Cholangiocytes_3	TNFAIP2	0.000122206195703153
liver_perslab_int	wgcna3	Cholangiocytes	Cholangiocytes_3	HEG1	0.000109255460452501
liver_perslab_int	wgcna3	T-cells-gamma-delta	T-cells-gamma-delta_2	CD52	0.00300535514371021
liver_perslab_int	wgcna3	T-cells-gamma-delta	T-cells-gamma-delta_2	CD3D	0.00223450375362152
liver_perslab_int	wgcna3	T-cells-gamma-delta	T-cells-gamma-delta_2	S100A4	0.00199441390211656
liver_perslab_int	wgcna3	T-cells-gamma-delta	T-cells-gamma-delta_2	S100A6	0.00136911018194192
liver_perslab_int	wgcna3	T-cells-gamma-delta	T-cells-gamma-delta_2	SH3BGRL3	0.00109148594183606
liver_perslab_int	wgcna3	T-cells-gamma-delta	T-cells-gamma-delta_2	IL32	0.00105505529905462
liver_perslab_int	wgcna3	T-cells-gamma-delta	T-cells-gamma-delta_2	TMSB4X	0.000868312397199126
liver_perslab_int	wgcna3	T-cells-gamma-delta	T-cells-gamma-delta_2	CD3G	0.000867788010536208
liver_perslab_int	wgcna3	T-cells-gamma-delta	T-cells-gamma-delta_2	LGALS1	0.000621975098047459
liver_perslab_int	wgcna3	T-cells-gamma-delta	T-cells-gamma-delta_2	CD3E	0.000594577709569552
liver_perslab_int	wgcna3	T-cells-gamma-delta	T-cells-gamma-delta_2	B2M	0.000565666250048767
liver_perslab_int	wgcna3	T-cells-gamma-delta	T-cells-gamma-delta_2	AC092580.4	0.000521664283581236
liver_perslab_int	wgcna3	T-cells-gamma-delta	T-cells-gamma-delta_2	CCL5	0.000520523634630668
liver_perslab_int	wgcna3	T-cells-gamma-delta	T-cells-gamma-delta_2	CD8B	0.000421195835012693
liver_perslab_int	wgcna3	T-cells-gamma-delta	T-cells-gamma-delta_2	TMSB10	0.000405958219377965
liver_perslab_int	wgcna3	T-cells-gamma-delta	T-cells-gamma-delta_2	GZMH	0.000304185830486731
liver_perslab_int	wgcna3	T-cells-gamma-delta	T-cells-gamma-delta_2	CD8A	0.000294964064160223
liver_perslab_int	wgcna3	T-cells-gamma-delta	T-cells-gamma-delta_2	ZNF683	0.000256748303663026
liver_perslab_int	wgcna3	T-cells-gamma-delta	T-cells-gamma-delta_2	CD2	0.000196061763671035
liver_perslab_int	wgcna3	T-cells-gamma-delta	T-cells-gamma-delta_2	VIM	0.000193649431559359
liver_perslab_int	wgcna3	T-cells-gamma-delta	T-cells-gamma-delta_2	EMP3	0.000135891965881892
liver_perslab_int	wgcna3	T-cells-gamma-delta	T-cells-gamma-delta_2	DBI	4220000000
liver_perslab_int	wgcna3	Hepatic-stellate-cells	Hepatic-stellate-cells_1	AP2M1	0.00330043552980126
liver_perslab_int	wgcna3	Hepatic-stellate-cells	Hepatic-stellate-cells_1	ATP5J2	0.00313896069473118
liver_perslab_int	wgcna3	Hepatic-stellate-cells	Hepatic-stellate-cells_1	ATP5O	0.00428211803810676
liver_perslab_int	wgcna3	Hepatic-stellate-cells	Hepatic-stellate-cells_1	ATP6V1F	0.00138822268002891
liver_perslab_int	wgcna3	Hepatic-stellate-cells	Hepatic-stellate-cells_1	BLOC1S1	0.00261525464059643
liver_perslab_int	wgcna3	Hepatic-stellate-cells	Hepatic-stellate-cells_1	C10orf118	0.00170122338724283
liver_perslab_int	wgcna3	Hepatic-stellate-cells	Hepatic-stellate-cells_1	C1orf86	0.00227052813148646
liver_perslab_int	wgcna3	Hepatic-stellate-cells	Hepatic-stellate-cells_1	C7orf55-LUC7L2	0.00138692887970849
liver_perslab_int	wgcna3	Hepatic-stellate-cells	Hepatic-stellate-cells_1	CHMP4A	0.00222305766469512
liver_perslab_int	wgcna3	Hepatic-stellate-cells	Hepatic-stellate-cells_1	COX8A	0.00317875550973149
liver_perslab_int	wgcna3	Hepatic-stellate-cells	Hepatic-stellate-cells_1	CSNK2B	0.00262851407994425
liver_perslab_int	wgcna3	Hepatic-stellate-cells	Hepatic-stellate-cells_1	DNAJB1	0.00137026031403036
liver_perslab_int	wgcna3	Hepatic-stellate-cells	Hepatic-stellate-cells_1	FKBP1A	0.00342390989400268
liver_perslab_int	wgcna3	Hepatic-stellate-cells	Hepatic-stellate-cells_1	H3F3A	0.00225505763737266
liver_perslab_int	wgcna3	Hepatic-stellate-cells	Hepatic-stellate-cells_1	HDDC2	0.00123376434644259
liver_perslab_int	wgcna3	Hepatic-stellate-cells	Hepatic-stellate-cells_1	HIGD1A	0.00219247530262881
liver_perslab_int	wgcna3	Hepatic-stellate-cells	Hepatic-stellate-cells_1	HSPE1	0.00282918002278507
liver_perslab_int	wgcna3	Hepatic-stellate-cells	Hepatic-stellate-cells_1	LGALS3	0.00154062779017845
liver_perslab_int	wgcna3	Hepatic-stellate-cells	Hepatic-stellate-cells_1	MIF	0.0049802527094925
liver_perslab_int	wgcna3	Hepatic-stellate-cells	Hepatic-stellate-cells_1	MINOS1	0.00346060458870458
liver_perslab_int	wgcna3	Hepatic-stellate-cells	Hepatic-stellate-cells_1	MRP63	0.00227436271682006
liver_perslab_int	wgcna3	Hepatic-stellate-cells	Hepatic-stellate-cells_1	NDUFA11	0.00421323413230227
liver_perslab_int	wgcna3	Hepatic-stellate-cells	Hepatic-stellate-cells_1	NDUFA13	0.00354745880010492
liver_perslab_int	wgcna3	Hepatic-stellate-cells	Hepatic-stellate-cells_1	NDUFC2	0.00465833036552812
liver_perslab_int	wgcna3	Hepatic-stellate-cells	Hepatic-stellate-cells_1	NEDD8	0.00517642997191375
liver_perslab_int	wgcna3	Hepatic-stellate-cells	Hepatic-stellate-cells_1	NHP2L1	0.00284474561803795
liver_perslab_int	wgcna3	Hepatic-stellate-cells	Hepatic-stellate-cells_1	NPC2	0.0012959219556237
liver_perslab_int	wgcna3	Hepatic-stellate-cells	Hepatic-stellate-cells_1	OAZ1	0.00378958643515018
liver_perslab_int	wgcna3	Hepatic-stellate-cells	Hepatic-stellate-cells_1	PHB	0.00185403176000538
liver_perslab_int	wgcna3	Hepatic-stellate-cells	Hepatic-stellate-cells_1	PHPT1	0.00334983864351127
liver_perslab_int	wgcna3	Hepatic-stellate-cells	Hepatic-stellate-cells_1	PRDX2	0.00415078548308651
liver_perslab_int	wgcna3	Hepatic-stellate-cells	Hepatic-stellate-cells_1	PRDX5	0.00121197778409745
liver_perslab_int	wgcna3	Hepatic-stellate-cells	Hepatic-stellate-cells_1	PSMA1	0.00249726876193699
liver_perslab_int	wgcna3	Hepatic-stellate-cells	Hepatic-stellate-cells_1	PSMA2.1	0.0029116413445174
liver_perslab_int	wgcna3	Hepatic-stellate-cells	Hepatic-stellate-cells_1	RAB5C	0.00174169365686493
liver_perslab_int	wgcna3	Hepatic-stellate-cells	Hepatic-stellate-cells_1	RPL17	0.00545169527308999
liver_perslab_int	wgcna3	Hepatic-stellate-cells	Hepatic-stellate-cells_1	RPL26	0.00791590147087828
liver_perslab_int	wgcna3	Hepatic-stellate-cells	Hepatic-stellate-cells_1	RPL41	0.00610730220567472
liver_perslab_int	wgcna3	Hepatic-stellate-cells	Hepatic-stellate-cells_1	RPS10	0.00476866614286016
liver_perslab_int	wgcna3	Hepatic-stellate-cells	Hepatic-stellate-cells_1	RPS26	0.00188894687373494
liver_perslab_int	wgcna3	Hepatic-stellate-cells	Hepatic-stellate-cells_1	RPSAP58	0.0029583441733535
liver_perslab_int	wgcna3	Hepatic-stellate-cells	Hepatic-stellate-cells_1	SDCBP	0.00075306968738493
liver_perslab_int	wgcna3	Hepatic-stellate-cells	Hepatic-stellate-cells_1	SDHD	0.00297947956831081
liver_perslab_int	wgcna3	Hepatic-stellate-cells	Hepatic-stellate-cells_1	SF3B14	0.00342249174052939
liver_perslab_int	wgcna3	Hepatic-stellate-cells	Hepatic-stellate-cells_1	SMIM7	0.0015432446165713
liver_perslab_int	wgcna3	Hepatic-stellate-cells	Hepatic-stellate-cells_1	STUB1	0.00279009048392536
liver_perslab_int	wgcna3	Hepatic-stellate-cells	Hepatic-stellate-cells_1	TAF9	0.00297582921634609
liver_perslab_int	wgcna3	Hepatic-stellate-cells	Hepatic-stellate-cells_1	TMBIM4.1	0.00373819572971828
liver_perslab_int	wgcna3	Hepatic-stellate-cells	Hepatic-stellate-cells_1	TMEM14B	0.00232090497866512
liver_perslab_int	wgcna3	Hepatic-stellate-cells	Hepatic-stellate-cells_1	UQCR11.1	0.00394904131418912
liver_perslab_int	wgcna3	Hepatic-stellate-cells	Hepatic-stellate-cells_1	VAMP2	0.00439663243475499
liver_perslab_int	wgcna3	Hepatic-stellate-cells	Hepatic-stellate-cells_1	WDR83OS	0.00461581358005434
liver_perslab_int	wgcna3	Hepatic-stellate-cells	Hepatic-stellate-cells_1	ZFP36L2	0.00247801196118961
liver_perslab_int	wgcna3	Macrophages	Macrophages_1	HLA-DRB1	0.0524553676064343
liver_perslab_int	wgcna3	Macrophages	Macrophages_1	HLA-DRA	0.0519413827208636
liver_perslab_int	wgcna3	Macrophages	Macrophages_1	CD74	0.0501483459891914
liver_perslab_int	wgcna3	Macrophages	Macrophages_1	HLA-DPA1	0.0495183227985599
liver_perslab_int	wgcna3	Macrophages	Macrophages_1	HLA-DQA1	0.0437537276588134
liver_perslab_int	wgcna3	Macrophages	Macrophages_1	HLA-DPB1	0.0417002581167923
liver_perslab_int	wgcna3	Macrophages	Macrophages_1	HLA-DQB1	0.0386773552276115
liver_perslab_int	wgcna3	Macrophages	Macrophages_1	HLA-DRB5	0.0307873261902299
liver_perslab_int	wgcna3	Macrophages	Macrophages_1	CST3	0.0222625474119874
liver_perslab_int	wgcna3	Macrophages	Macrophages_1	TMSB4X	0.012130275998891
liver_perslab_int	wgcna3	Macrophages	Macrophages_1	CPVL	0.010802479849408
liver_perslab_int	wgcna3	Macrophages	Macrophages_1	FCER1A	0.0101895898462444
liver_perslab_int	wgcna3	Macrophages	Macrophages_1	HLA-DMB	0.00995151483680245
liver_perslab_int	wgcna3	Macrophages	Macrophages_1	CLEC10A	0.00916395409343397
liver_perslab_int	wgcna3	Macrophages	Macrophages_1	HLA-DQB2	0.00864525821495774
liver_perslab_int	wgcna3	Macrophages	Macrophages_1	RGS10	0.00809011936113529
liver_perslab_int	wgcna3	Macrophages	Macrophages_1	HLA-DMA	0.00711654040726659
liver_perslab_int	wgcna3	Macrophages	Macrophages_1	IFNGR1	0.00706291040285062
liver_perslab_int	wgcna3	Macrophages	Macrophages_1	CD1C	0.00694938234835894
liver_perslab_int	wgcna3	Macrophages	Macrophages_1	GRN	0.00488335871736206
liver_perslab_int	wgcna3	Macrophages	Macrophages_1	HLA-DQA2	0.00465105961445399
liver_perslab_int	wgcna3	Macrophages	Macrophages_1	CD1E	0.00423952416194469
liver_perslab_int	wgcna3	Macrophages	Macrophages_1	RNASE6	0.00416662968585517
liver_perslab_int	wgcna3	Macrophages	Macrophages_1	PPT1	0.00398740128865052
liver_perslab_int	wgcna3	Macrophages	Macrophages_1	PKIB	0.00366431976376764
liver_perslab_int	wgcna3	Macrophages	Macrophages_1	ADAM28	0.00345421155782613
liver_perslab_int	wgcna3	Macrophages	Macrophages_1	CSF2RA	0.00336685681836499
liver_perslab_int	wgcna3	Macrophages	Macrophages_1	HLA-A	0.00191440362959239
liver_perslab_int	wgcna3	Macrophages	Macrophages_1	SPINT2	0.001446770245729
liver_perslab_int	wgcna3	Macrophages	Macrophages_1	HLA-C	0.00141184018117533
liver_perslab_int	wgcna3	Macrophages	Macrophages_1	YBX1	0.00128976991814496
liver_perslab_int	wgcna3	Macrophages	Macrophages_1	GPR183	0.00128963500073485
liver_perslab_int	wgcna3	Macrophages	Macrophages_1	DCK	0.000817873723902025
liver_perslab_int	wgcna3	Macrophages	Macrophages_1	HEXA	0.000638695175902322
liver_perslab_int	wgcna3	Macrophages	Macrophages_1	REL	0.000447885115942711
liver_perslab_int	wgcna3	T-cells-alpha-beta	T-cells-alpha-beta_1	RPL34	0.0217085589647847
liver_perslab_int	wgcna3	T-cells-alpha-beta	T-cells-alpha-beta_1	RPS27	0.0212855304024957
liver_perslab_int	wgcna3	T-cells-alpha-beta	T-cells-alpha-beta_1	RPS18	0.0208543726837349
liver_perslab_int	wgcna3	T-cells-alpha-beta	T-cells-alpha-beta_1	RPL13	0.0198879532752654
liver_perslab_int	wgcna3	T-cells-alpha-beta	T-cells-alpha-beta_1	RPS12	0.0196933421912804
liver_perslab_int	wgcna3	T-cells-alpha-beta	T-cells-alpha-beta_1	RPL10	0.0191082855201234
liver_perslab_int	wgcna3	T-cells-alpha-beta	T-cells-alpha-beta_1	RPS27A	0.0186906350890991
liver_perslab_int	wgcna3	T-cells-alpha-beta	T-cells-alpha-beta_1	RPL32	0.01825438335329
liver_perslab_int	wgcna3	T-cells-alpha-beta	T-cells-alpha-beta_1	RPS15A	0.0176702203863266
liver_perslab_int	wgcna3	T-cells-alpha-beta	T-cells-alpha-beta_1	RPS14	0.0175633123520902
liver_perslab_int	wgcna3	T-cells-alpha-beta	T-cells-alpha-beta_1	RPS6	0.0170333000126967
liver_perslab_int	wgcna3	T-cells-alpha-beta	T-cells-alpha-beta_1	RPL13A	0.0169130972760991
liver_perslab_int	wgcna3	T-cells-alpha-beta	T-cells-alpha-beta_1	RPS8	0.0159430139092276
liver_perslab_int	wgcna3	T-cells-alpha-beta	T-cells-alpha-beta_1	RPS3A	0.0153386474435155
liver_perslab_int	wgcna3	T-cells-alpha-beta	T-cells-alpha-beta_1	RPS25	0.0145426847409204
liver_perslab_int	wgcna3	T-cells-alpha-beta	T-cells-alpha-beta_1	RPL23A	0.0144377126130608
liver_perslab_int	wgcna3	T-cells-alpha-beta	T-cells-alpha-beta_1	RPL11	0.0143742812087512
liver_perslab_int	wgcna3	T-cells-alpha-beta	T-cells-alpha-beta_1	RPLP2	0.0142964726375933
liver_perslab_int	wgcna3	T-cells-alpha-beta	T-cells-alpha-beta_1	RPS19	0.0142234920900267
liver_perslab_int	wgcna3	T-cells-alpha-beta	T-cells-alpha-beta_1	RPS4X	0.0138544441346934
liver_perslab_int	wgcna3	T-cells-alpha-beta	T-cells-alpha-beta_1	RPLP1	0.0136371568625387
liver_perslab_int	wgcna3	T-cells-alpha-beta	T-cells-alpha-beta_1	RPS3	0.0134838279166967
liver_perslab_int	wgcna3	T-cells-alpha-beta	T-cells-alpha-beta_1	RPL31	0.0134195430035554
liver_perslab_int	wgcna3	T-cells-alpha-beta	T-cells-alpha-beta_1	RPS15	0.0131115857845245
liver_perslab_int	wgcna3	T-cells-alpha-beta	T-cells-alpha-beta_1	RPS23	0.0129688697122905
liver_perslab_int	wgcna3	T-cells-alpha-beta	T-cells-alpha-beta_1	RPL12	0.0127834874303082
liver_perslab_int	wgcna3	T-cells-alpha-beta	T-cells-alpha-beta_1	RPL36	0.0126802930223563
liver_perslab_int	wgcna3	T-cells-alpha-beta	T-cells-alpha-beta_1	RPS2	0.0126314554468789
liver_perslab_int	wgcna3	T-cells-alpha-beta	T-cells-alpha-beta_1	RPL19	0.0125662915546664
liver_perslab_int	wgcna3	T-cells-alpha-beta	T-cells-alpha-beta_1	RPL35A	0.0124233766355656
liver_perslab_int	wgcna3	T-cells-alpha-beta	T-cells-alpha-beta_1	RPL27A	0.012418788806364
liver_perslab_int	wgcna3	T-cells-alpha-beta	T-cells-alpha-beta_1	RPL3	0.0123086702695783
liver_perslab_int	wgcna3	T-cells-alpha-beta	T-cells-alpha-beta_1	RPL7	0.0120418907759028
liver_perslab_int	wgcna3	T-cells-alpha-beta	T-cells-alpha-beta_1	RPL28	0.0117794947772029
liver_perslab_int	wgcna3	T-cells-alpha-beta	T-cells-alpha-beta_1	RPL18A	0.0115390834685142
liver_perslab_int	wgcna3	T-cells-alpha-beta	T-cells-alpha-beta_1	EEF1A1	0.0111082792962249
liver_perslab_int	wgcna3	T-cells-alpha-beta	T-cells-alpha-beta_1	RPS13	0.0109252481586487
liver_perslab_int	wgcna3	T-cells-alpha-beta	T-cells-alpha-beta_1	RPL37	0.010916685105605
liver_perslab_int	wgcna3	T-cells-alpha-beta	T-cells-alpha-beta_1	RPS29	0.0105992999816912
liver_perslab_int	wgcna3	T-cells-alpha-beta	T-cells-alpha-beta_1	RPL35	0.0103129397918352
liver_perslab_int	wgcna3	T-cells-alpha-beta	T-cells-alpha-beta_1	RPL14	0.00957872435449132
liver_perslab_int	wgcna3	T-cells-alpha-beta	T-cells-alpha-beta_1	RPL37A	0.0095758054247402
liver_perslab_int	wgcna3	T-cells-alpha-beta	T-cells-alpha-beta_1	RPL10A	0.00948139876873815
liver_perslab_int	wgcna3	T-cells-alpha-beta	T-cells-alpha-beta_1	RPL6	0.00910903894269164
liver_perslab_int	wgcna3	T-cells-alpha-beta	T-cells-alpha-beta_1	RPL30	0.00910208754197694
liver_perslab_int	wgcna3	T-cells-alpha-beta	T-cells-alpha-beta_1	RPL27	0.00904851135077549
liver_perslab_int	wgcna3	T-cells-alpha-beta	T-cells-alpha-beta_1	RPS21	0.00888253757272938
liver_perslab_int	wgcna3	T-cells-alpha-beta	T-cells-alpha-beta_1	RPS5	0.008709298334274
liver_perslab_int	wgcna3	T-cells-alpha-beta	T-cells-alpha-beta_1	RPS16	0.00848603955050839
liver_perslab_int	wgcna3	T-cells-alpha-beta	T-cells-alpha-beta_1	NBEAL1	0.00839317693311041
liver_perslab_int	wgcna3	T-cells-alpha-beta	T-cells-alpha-beta_1	RPL38	0.00816988834008978
liver_perslab_int	wgcna3	T-cells-alpha-beta	T-cells-alpha-beta_1	RPS28	0.0081037586602165
liver_perslab_int	wgcna3	T-cells-alpha-beta	T-cells-alpha-beta_1	RPL15	0.00785572781413257
liver_perslab_int	wgcna3	T-cells-alpha-beta	T-cells-alpha-beta_1	RPL29	0.00774030119964639
liver_perslab_int	wgcna3	T-cells-alpha-beta	T-cells-alpha-beta_1	RPL18	0.00769872341847921
liver_perslab_int	wgcna3	T-cells-alpha-beta	T-cells-alpha-beta_1	RPS20	0.00752188003750778
liver_perslab_int	wgcna3	T-cells-alpha-beta	T-cells-alpha-beta_1	RPS9	0.00729841496622934
liver_perslab_int	wgcna3	T-cells-alpha-beta	T-cells-alpha-beta_1	RPS7	0.00723740198147852
liver_perslab_int	wgcna3	T-cells-alpha-beta	T-cells-alpha-beta_1	RPL8	0.00708333561454429
liver_perslab_int	wgcna3	T-cells-alpha-beta	T-cells-alpha-beta_1	RPL21	0.00698920998557261
liver_perslab_int	wgcna3	T-cells-alpha-beta	T-cells-alpha-beta_1	FAU	0.00652675265576816
liver_perslab_int	wgcna3	T-cells-alpha-beta	T-cells-alpha-beta_1	RPL5	0.00629355160352952
liver_perslab_int	wgcna3	T-cells-alpha-beta	T-cells-alpha-beta_1	RPS24	0.00588024768988819
liver_perslab_int	wgcna3	T-cells-alpha-beta	T-cells-alpha-beta_1	RPLP0	0.00583976820524425
liver_perslab_int	wgcna3	T-cells-alpha-beta	T-cells-alpha-beta_1	RPS11	0.00551147547954073
liver_perslab_int	wgcna3	T-cells-alpha-beta	T-cells-alpha-beta_1	RPL23	0.00550665667818006
liver_perslab_int	wgcna3	T-cells-alpha-beta	T-cells-alpha-beta_1	TMSB10	0.00544385856605988
liver_perslab_int	wgcna3	T-cells-alpha-beta	T-cells-alpha-beta_1	RPL7A	0.00527040881723383
liver_perslab_int	wgcna3	T-cells-alpha-beta	T-cells-alpha-beta_1	RPSA	0.00499310391741626
liver_perslab_int	wgcna3	T-cells-alpha-beta	T-cells-alpha-beta_1	UBA52	0.00495155670637136
liver_perslab_int	wgcna3	T-cells-alpha-beta	T-cells-alpha-beta_1	RPL24	0.00490033092441178
liver_perslab_int	wgcna3	T-cells-alpha-beta	T-cells-alpha-beta_1	RPL9	0.00476706152563876
liver_perslab_int	wgcna3	T-cells-alpha-beta	T-cells-alpha-beta_1	RPL4	0.00429132087156108
liver_perslab_int	wgcna3	T-cells-alpha-beta	T-cells-alpha-beta_1	RPL39	0.00419965756172769
liver_perslab_int	wgcna3	T-cells-alpha-beta	T-cells-alpha-beta_1	CD52	0.00315697524575722
liver_perslab_int	wgcna3	T-cells-alpha-beta	T-cells-alpha-beta_1	S100A4	0.00287164368600382
liver_perslab_int	wgcna3	T-cells-alpha-beta	T-cells-alpha-beta_1	S100A6	0.00155771748961826
liver_perslab_int	wgcna3	T-cells-alpha-beta	T-cells-alpha-beta_1	S100A10	0.00106200778081174
liver_perslab_int	wgcna3	T-cells-alpha-beta	T-cells-alpha-beta_1	TMA7	0.000912705062349237
liver_perslab_int	wgcna3	T-cells-alpha-beta	T-cells-alpha-beta_1	EIF1	0.000861522605265865
liver_perslab_int	wgcna3	T-cells-alpha-beta	T-cells-alpha-beta_1	GAPDH	0.000817670312126449
liver_perslab_int	wgcna3	T-cells-alpha-beta	T-cells-alpha-beta_1	EMP3	0.000724454072009884
liver_perslab_int	wgcna3	T-cells-alpha-beta	T-cells-alpha-beta_1	VIM	0.000724175391393643
liver_perslab_int	wgcna3	T-cells-alpha-beta	T-cells-alpha-beta_1	SERF2	0.000639397204891703
liver_perslab_int	wgcna3	T-cells-alpha-beta	T-cells-alpha-beta_1	LGALS1	0.000565089047790268
liver_perslab_int	wgcna3	T-cells-alpha-beta	T-cells-alpha-beta_1	SSR2	0.000523350454204191
liver_perslab_int	wgcna3	T-cells-alpha-beta	T-cells-alpha-beta_1	PPDPF	0.000460685596458316
liver_perslab_int	wgcna3	T-cells-alpha-beta	T-cells-alpha-beta_1	TXNIP	0.000360186739508492
liver_perslab_int	wgcna3	T-cells-alpha-beta	T-cells-alpha-beta_1	MZT2B	0.000299622588964061
liver_perslab_int	wgcna3	Hepatocytes	Hepatocytes_1	FGB	0.0828948039152023
liver_perslab_int	wgcna3	Hepatocytes	Hepatocytes_1	HP	0.0818885019024608
liver_perslab_int	wgcna3	Hepatocytes	Hepatocytes_1	AMBP	0.0818461332888103
liver_perslab_int	wgcna3	Hepatocytes	Hepatocytes_1	ALB	0.0806256097704966
liver_perslab_int	wgcna3	Hepatocytes	Hepatocytes_1	FGG	0.0795392827920471
liver_perslab_int	wgcna3	Hepatocytes	Hepatocytes_1	APOA1	0.0791914243212802
liver_perslab_int	wgcna3	Hepatocytes	Hepatocytes_1	FGA	0.0790483038974726
liver_perslab_int	wgcna3	Hepatocytes	Hepatocytes_1	APOH	0.0790337363309526
liver_perslab_int	wgcna3	Hepatocytes	Hepatocytes_1	RBP4	0.0782813986704542
liver_perslab_int	wgcna3	Hepatocytes	Hepatocytes_1	KNG1	0.0779427240766395
liver_perslab_int	wgcna3	Hepatocytes	Hepatocytes_1	ORM2	0.0769955134942845
liver_perslab_int	wgcna3	Hepatocytes	Hepatocytes_1	AHSG	0.0765652427800443
liver_perslab_int	wgcna3	Hepatocytes	Hepatocytes_1	APOE	0.0765462299106579
liver_perslab_int	wgcna3	Hepatocytes	Hepatocytes_1	APOC3	0.0757696893863168
liver_perslab_int	wgcna3	Hepatocytes	Hepatocytes_1	ORM1	0.0756116443958883
liver_perslab_int	wgcna3	Hepatocytes	Hepatocytes_1	TF	0.075359904106097
liver_perslab_int	wgcna3	Hepatocytes	Hepatocytes_1	HPX	0.0750421269558766
liver_perslab_int	wgcna3	Hepatocytes	Hepatocytes_1	TTR	0.0746369743701544
liver_perslab_int	wgcna3	Hepatocytes	Hepatocytes_1	PLG	0.0727495647994295
liver_perslab_int	wgcna3	Hepatocytes	Hepatocytes_1	MGST1	0.0727134547913343
liver_perslab_int	wgcna3	Hepatocytes	Hepatocytes_1	CYP2C9	0.0725735650343022
liver_perslab_int	wgcna3	Hepatocytes	Hepatocytes_1	HSD17B6	0.0724014010811213
liver_perslab_int	wgcna3	Hepatocytes	Hepatocytes_1	APOB	0.0718315569648368
liver_perslab_int	wgcna3	Hepatocytes	Hepatocytes_1	C3	0.070793732716043
liver_perslab_int	wgcna3	Hepatocytes	Hepatocytes_1	SERPINA1	0.0706205154122741
liver_perslab_int	wgcna3	Hepatocytes	Hepatocytes_1	RARRES2	0.0704729727724041
liver_perslab_int	wgcna3	Hepatocytes	Hepatocytes_1	ADH1B	0.0702998746169766
liver_perslab_int	wgcna3	Hepatocytes	Hepatocytes_1	AGXT	0.06997860399094
liver_perslab_int	wgcna3	Hepatocytes	Hepatocytes_1	C1S	0.0693238622715143
liver_perslab_int	wgcna3	Hepatocytes	Hepatocytes_1	APOC1	0.068328337006946
liver_perslab_int	wgcna3	Hepatocytes	Hepatocytes_1	AZGP1	0.0682357443190035
liver_perslab_int	wgcna3	Hepatocytes	Hepatocytes_1	HRG	0.0680669939301539
liver_perslab_int	wgcna3	Hepatocytes	Hepatocytes_1	CP	0.068051571513947
liver_perslab_int	wgcna3	Hepatocytes	Hepatocytes_1	SERPINC1	0.067682097637909
liver_perslab_int	wgcna3	Hepatocytes	Hepatocytes_1	CFH	0.0670100305803993
liver_perslab_int	wgcna3	Hepatocytes	Hepatocytes_1	CPS1	0.0655537854794087
liver_perslab_int	wgcna3	Hepatocytes	Hepatocytes_1	ITIH1	0.0652399530015087
liver_perslab_int	wgcna3	Hepatocytes	Hepatocytes_1	FN1	0.0651919780868731
liver_perslab_int	wgcna3	Hepatocytes	Hepatocytes_1	APOA2	0.064814963433355
liver_perslab_int	wgcna3	Hepatocytes	Hepatocytes_1	C9	0.0645680387936975
liver_perslab_int	wgcna3	Hepatocytes	Hepatocytes_1	ADH4	0.0644133405639766
liver_perslab_int	wgcna3	Hepatocytes	Hepatocytes_1	ALDOB	0.0639387097598458
liver_perslab_int	wgcna3	Hepatocytes	Hepatocytes_1	GC	0.0630645648299258
liver_perslab_int	wgcna3	Hepatocytes	Hepatocytes_1	CES1	0.0615681962840192
liver_perslab_int	wgcna3	Hepatocytes	Hepatocytes_1	UGT2B7	0.0615274649989003
liver_perslab_int	wgcna3	Hepatocytes	Hepatocytes_1	GATM	0.0613823931479495
liver_perslab_int	wgcna3	Hepatocytes	Hepatocytes_1	F2	0.061051880577495
liver_perslab_int	wgcna3	Hepatocytes	Hepatocytes_1	A1BG	0.0607470392196096
liver_perslab_int	wgcna3	Hepatocytes	Hepatocytes_1	TAT	0.0597532819127334
liver_perslab_int	wgcna3	Hepatocytes	Hepatocytes_1	CYP2C8	0.0595683332095568
liver_perslab_int	wgcna3	Hepatocytes	Hepatocytes_1	ANGPTL3	0.0586944086891841
liver_perslab_int	wgcna3	Hepatocytes	Hepatocytes_1	FGL1	0.0583177566275937
liver_perslab_int	wgcna3	Hepatocytes	Hepatocytes_1	HMGCS2	0.0579197695137791
liver_perslab_int	wgcna3	Hepatocytes	Hepatocytes_1	APCS	0.0566473868060659
liver_perslab_int	wgcna3	Hepatocytes	Hepatocytes_1	C4BPA	0.0561385034026401
liver_perslab_int	wgcna3	Hepatocytes	Hepatocytes_1	PON1	0.0557843733775659
liver_perslab_int	wgcna3	Hepatocytes	Hepatocytes_1	BHMT	0.0553072021824798
liver_perslab_int	wgcna3	Hepatocytes	Hepatocytes_1	DCXR	0.0540691789412244
liver_perslab_int	wgcna3	Hepatocytes	Hepatocytes_1	AFM	0.053865779017875
liver_perslab_int	wgcna3	Hepatocytes	Hepatocytes_1	ITIH3	0.053560718834178
liver_perslab_int	wgcna3	Hepatocytes	Hepatocytes_1	FABP1	0.0525004146127732
liver_perslab_int	wgcna3	Hepatocytes	Hepatocytes_1	PRAP1	0.052240451236521
liver_perslab_int	wgcna3	Hepatocytes	Hepatocytes_1	APOA5	0.0511775771079078
liver_perslab_int	wgcna3	Hepatocytes	Hepatocytes_1	MAT1A	0.0507046500508182
liver_perslab_int	wgcna3	Hepatocytes	Hepatocytes_1	CYP4F3	0.0506617929580899
liver_perslab_int	wgcna3	Hepatocytes	Hepatocytes_1	TDO2	0.0503363097182884
liver_perslab_int	wgcna3	Hepatocytes	Hepatocytes_1	SAA4	0.0501396390842916
liver_perslab_int	wgcna3	Hepatocytes	Hepatocytes_1	F12	0.0499231877339052
liver_perslab_int	wgcna3	Hepatocytes	Hepatocytes_1	ACSM2A	0.0498519227978614
liver_perslab_int	wgcna3	Hepatocytes	Hepatocytes_1	APOM	0.0496212478809907
liver_perslab_int	wgcna3	Hepatocytes	Hepatocytes_1	MT2A	0.0495248751425046
liver_perslab_int	wgcna3	Hepatocytes	Hepatocytes_1	ATF5	0.0494468207659912
liver_perslab_int	wgcna3	Hepatocytes	Hepatocytes_1	TMEM176B	0.0493419104714799
liver_perslab_int	wgcna3	Hepatocytes	Hepatocytes_1	TMEM176A	0.0493261687521697
liver_perslab_int	wgcna3	Hepatocytes	Hepatocytes_1	PCK1	0.0490716490836448
liver_perslab_int	wgcna3	Hepatocytes	Hepatocytes_1	SERPINF2	0.0488604286785301
liver_perslab_int	wgcna3	Hepatocytes	Hepatocytes_1	CPB2	0.0488256904971561
liver_perslab_int	wgcna3	Hepatocytes	Hepatocytes_1	UGT2B4	0.0483230141658058
liver_perslab_int	wgcna3	Hepatocytes	Hepatocytes_1	SERPINF1	0.0481760661353187
liver_perslab_int	wgcna3	Hepatocytes	Hepatocytes_1	CYP2E1	0.0480375261179974
liver_perslab_int	wgcna3	Hepatocytes	Hepatocytes_1	BAAT	0.0480104670071494
liver_perslab_int	wgcna3	Hepatocytes	Hepatocytes_1	FXYD1	0.0478161826504502
liver_perslab_int	wgcna3	Hepatocytes	Hepatocytes_1	SLC2A2	0.0474673726764745
liver_perslab_int	wgcna3	Hepatocytes	Hepatocytes_1	GSTA1	0.0473998159784217
liver_perslab_int	wgcna3	Hepatocytes	Hepatocytes_1	CYP2A6	0.0471611194334739
liver_perslab_int	wgcna3	Hepatocytes	Hepatocytes_1	DPYS	0.0470264847126795
liver_perslab_int	wgcna3	Hepatocytes	Hepatocytes_1	SLC38A4	0.0469847141674794
liver_perslab_int	wgcna3	Hepatocytes	Hepatocytes_1	ASGR1	0.0466080557964106
liver_perslab_int	wgcna3	Hepatocytes	Hepatocytes_1	SPP2	0.0463564375576315
liver_perslab_int	wgcna3	Hepatocytes	Hepatocytes_1	CLU	0.0456551045816238
liver_perslab_int	wgcna3	Hepatocytes	Hepatocytes_1	MT1E	0.0453372008768151
liver_perslab_int	wgcna3	Hepatocytes	Hepatocytes_1	CYB5A	0.044867932683612
liver_perslab_int	wgcna3	Hepatocytes	Hepatocytes_1	ACSM2B	0.0448456629391082
liver_perslab_int	wgcna3	Hepatocytes	Hepatocytes_1	PAH	0.0442300056148935
liver_perslab_int	wgcna3	Hepatocytes	Hepatocytes_1	MT1G	0.0436291864064742
liver_perslab_int	wgcna3	Hepatocytes	Hepatocytes_1	CFHR3	0.0426247257201168
liver_perslab_int	wgcna3	Hepatocytes	Hepatocytes_1	HRSP12	0.0422134460157402
liver_perslab_int	wgcna3	Hepatocytes	Hepatocytes_1	HPR	0.0421094743685605
liver_perslab_int	wgcna3	Hepatocytes	Hepatocytes_1	UGT2B10	0.041830695686815
liver_perslab_int	wgcna3	Hepatocytes	Hepatocytes_1	HPD	0.0418232277031088
liver_perslab_int	wgcna3	Hepatocytes	Hepatocytes_1	HSD17B13	0.041365263346217
liver_perslab_int	wgcna3	Hepatocytes	Hepatocytes_1	C1R	0.0412267868437104
liver_perslab_int	wgcna3	Hepatocytes	Hepatocytes_1	AOX1	0.0410295770529545
liver_perslab_int	wgcna3	Hepatocytes	Hepatocytes_1	GHR	0.0406729757182155
liver_perslab_int	wgcna3	Hepatocytes	Hepatocytes_1	RDH16	0.0403450343952508
liver_perslab_int	wgcna3	Hepatocytes	Hepatocytes_1	ADH1A	0.0400230246454981
liver_perslab_int	wgcna3	Hepatocytes	Hepatocytes_1	ARG1	0.0397979153112762
liver_perslab_int	wgcna3	Hepatocytes	Hepatocytes_1	SERPING1	0.0392838687486035
liver_perslab_int	wgcna3	Hepatocytes	Hepatocytes_1	C5	0.038553971098217
liver_perslab_int	wgcna3	Hepatocytes	Hepatocytes_1	METTL7A	0.0380863084318577
liver_perslab_int	wgcna3	Hepatocytes	Hepatocytes_1	FMO3	0.0379241653868855
liver_perslab_int	wgcna3	Hepatocytes	Hepatocytes_1	MASP2	0.0378205427119866
liver_perslab_int	wgcna3	Hepatocytes	Hepatocytes_1	ASS1	0.0373812221409897
liver_perslab_int	wgcna3	Hepatocytes	Hepatocytes_1	ECHDC2	0.0372974342658092
liver_perslab_int	wgcna3	Hepatocytes	Hepatocytes_1	FTCD	0.037053792515747
liver_perslab_int	wgcna3	Hepatocytes	Hepatocytes_1	SLC22A1	0.0368910049260306
liver_perslab_int	wgcna3	Hepatocytes	Hepatocytes_1	TTC36	0.0367962851904121
liver_perslab_int	wgcna3	Hepatocytes	Hepatocytes_1	ACSL1	0.0362349088514173
liver_perslab_int	wgcna3	Hepatocytes	Hepatocytes_1	CFB	0.035896727733125
liver_perslab_int	wgcna3	Hepatocytes	Hepatocytes_1	SLC27A5	0.0354150096969648
liver_perslab_int	wgcna3	Hepatocytes	Hepatocytes_1	LEAP2	0.0353094013993883
liver_perslab_int	wgcna3	Hepatocytes	Hepatocytes_1	EPHX1	0.034528518464865
liver_perslab_int	wgcna3	Hepatocytes	Hepatocytes_1	KHK	0.0342830441230786
liver_perslab_int	wgcna3	Hepatocytes	Hepatocytes_1	HSD11B1	0.0341110322633247
liver_perslab_int	wgcna3	Hepatocytes	Hepatocytes_1	CYP8B1	0.0338745848530523
liver_perslab_int	wgcna3	Hepatocytes	Hepatocytes_1	UQCRQ	0.0336634981049208
liver_perslab_int	wgcna3	Hepatocytes	Hepatocytes_1	DDT	0.033488369821819
liver_perslab_int	wgcna3	Hepatocytes	Hepatocytes_1	SOD1	0.0333818101834107
liver_perslab_int	wgcna3	Hepatocytes	Hepatocytes_1	C8B	0.0333746975097943
liver_perslab_int	wgcna3	Hepatocytes	Hepatocytes_1	AGT	0.0333675609693606
liver_perslab_int	wgcna3	Hepatocytes	Hepatocytes_1	C4BPB	0.0327458466679017
liver_perslab_int	wgcna3	Hepatocytes	Hepatocytes_1	SORD	0.0327298601486207
liver_perslab_int	wgcna3	Hepatocytes	Hepatocytes_1	PROC	0.0326979485987165
liver_perslab_int	wgcna3	Hepatocytes	Hepatocytes_1	AADAC	0.0321755056326362
liver_perslab_int	wgcna3	Hepatocytes	Hepatocytes_1	F9	0.0321212856660863
liver_perslab_int	wgcna3	Hepatocytes	Hepatocytes_1	CFHR1	0.0321151943413024
liver_perslab_int	wgcna3	Hepatocytes	Hepatocytes_1	ALDH2	0.0321139744876014
liver_perslab_int	wgcna3	Hepatocytes	Hepatocytes_1	FUOM	0.0317120058996794
liver_perslab_int	wgcna3	Hepatocytes	Hepatocytes_1	GAMT	0.0317055590317149
liver_perslab_int	wgcna3	Hepatocytes	Hepatocytes_1	LINC00844	0.031454037497313
liver_perslab_int	wgcna3	Hepatocytes	Hepatocytes_1	SLC22A7	0.0312268165741302
liver_perslab_int	wgcna3	Hepatocytes	Hepatocytes_1	CYP2B6	0.0311933103011255
liver_perslab_int	wgcna3	Hepatocytes	Hepatocytes_1	TFR2	0.0310278270993151
liver_perslab_int	wgcna3	Hepatocytes	Hepatocytes_1	HPN	0.030751885442186
liver_perslab_int	wgcna3	Hepatocytes	Hepatocytes_1	VTN	0.0307462843416312
liver_perslab_int	wgcna3	Hepatocytes	Hepatocytes_1	SLC13A5	0.0302248548378331
liver_perslab_int	wgcna3	Hepatocytes	Hepatocytes_1	CYP4A11	0.0301939448330711
liver_perslab_int	wgcna3	Hepatocytes	Hepatocytes_1	SERPIND1	0.0299346363173331
liver_perslab_int	wgcna3	Hepatocytes	Hepatocytes_1	CAT	0.0295140803296491
liver_perslab_int	wgcna3	Hepatocytes	Hepatocytes_1	PON3	0.0293988348320317
liver_perslab_int	wgcna3	Hepatocytes	Hepatocytes_1	ASGR2	0.0293210416791295
liver_perslab_int	wgcna3	Hepatocytes	Hepatocytes_1	PEBP1	0.0292637813258539
liver_perslab_int	wgcna3	Hepatocytes	Hepatocytes_1	MT1M	0.0292193684692265
liver_perslab_int	wgcna3	Hepatocytes	Hepatocytes_1	AKR1C4	0.0288528920304634
liver_perslab_int	wgcna3	Hepatocytes	Hepatocytes_1	COL18A1	0.0286368887750639
liver_perslab_int	wgcna3	Hepatocytes	Hepatocytes_1	ANG	0.0284852101525329
liver_perslab_int	wgcna3	Hepatocytes	Hepatocytes_1	LECT2	0.0284835163835959
liver_perslab_int	wgcna3	Hepatocytes	Hepatocytes_1	TMBIM6	0.0282977552040013
liver_perslab_int	wgcna3	Hepatocytes	Hepatocytes_1	SERPINA11	0.0282534199332706
liver_perslab_int	wgcna3	Hepatocytes	Hepatocytes_1	HGD	0.0280756789622067
liver_perslab_int	wgcna3	Hepatocytes	Hepatocytes_1	ERRFI1	0.0280468197974625
liver_perslab_int	wgcna3	Hepatocytes	Hepatocytes_1	DBI	0.0280238127081419
liver_perslab_int	wgcna3	Hepatocytes	Hepatocytes_1	ETFB	0.0278052154303324
liver_perslab_int	wgcna3	Hepatocytes	Hepatocytes_1	ADH6	0.0276566500500313
liver_perslab_int	wgcna3	Hepatocytes	Hepatocytes_1	SLCO1B1	0.027454296113482
liver_perslab_int	wgcna3	Hepatocytes	Hepatocytes_1	HAO1	0.0273539344742792
liver_perslab_int	wgcna3	Hepatocytes	Hepatocytes_1	ITIH2	0.0273163481348801
liver_perslab_int	wgcna3	Hepatocytes	Hepatocytes_1	A1CF	0.026671068260788
liver_perslab_int	wgcna3	Hepatocytes	Hepatocytes_1	C8A	0.026283201112947
liver_perslab_int	wgcna3	Hepatocytes	Hepatocytes_1	CHCHD10	0.0262357974792664
liver_perslab_int	wgcna3	Hepatocytes	Hepatocytes_1	PRG4	0.0259324776377797
liver_perslab_int	wgcna3	Hepatocytes	Hepatocytes_1	CFI	0.0259190789565799
liver_perslab_int	wgcna3	Hepatocytes	Hepatocytes_1	SULT2A1	0.0257524638075119
liver_perslab_int	wgcna3	Hepatocytes	Hepatocytes_1	ALDH1L1	0.0253037269255355
liver_perslab_int	wgcna3	Hepatocytes	Hepatocytes_1	ECHS1	0.0251121494927638
liver_perslab_int	wgcna3	Hepatocytes	Hepatocytes_1	APOF	0.0248243247341885
liver_perslab_int	wgcna3	Hepatocytes	Hepatocytes_1	DGAT2	0.0247952395169031
liver_perslab_int	wgcna3	Hepatocytes	Hepatocytes_1	SDC1	0.0246855397503031
liver_perslab_int	wgcna3	Hepatocytes	Hepatocytes_1	SCP2	0.0245480506653194
liver_perslab_int	wgcna3	Hepatocytes	Hepatocytes_1	RBP5	0.0244999052248494
liver_perslab_int	wgcna3	Hepatocytes	Hepatocytes_1	PGRMC1	0.0244982123421678
liver_perslab_int	wgcna3	Hepatocytes	Hepatocytes_1	ACADSB	0.0244643361272707
liver_perslab_int	wgcna3	Hepatocytes	Hepatocytes_1	HGFAC	0.0243821438819478
liver_perslab_int	wgcna3	Hepatocytes	Hepatocytes_1	NTHL1	0.0243119728382757
liver_perslab_int	wgcna3	Hepatocytes	Hepatocytes_1	SDC2	0.0242980802807137
liver_perslab_int	wgcna3	Hepatocytes	Hepatocytes_1	BCHE	0.0242905345129187
liver_perslab_int	wgcna3	Hepatocytes	Hepatocytes_1	F5	0.023925159091341
liver_perslab_int	wgcna3	Hepatocytes	Hepatocytes_1	SDS	0.0237683312302837
liver_perslab_int	wgcna3	Hepatocytes	Hepatocytes_1	CYP2D6	0.0236271071282026
liver_perslab_int	wgcna3	Hepatocytes	Hepatocytes_1	PLA2G2A	0.0235013206898486
liver_perslab_int	wgcna3	Hepatocytes	Hepatocytes_1	EHHADH	0.023499926004149
liver_perslab_int	wgcna3	Hepatocytes	Hepatocytes_1	UGT2B15	0.0226650977810325
liver_perslab_int	wgcna3	Hepatocytes	Hepatocytes_1	SERPINA6	0.0221358992242032
liver_perslab_int	wgcna3	Hepatocytes	Hepatocytes_1	ADI1	0.0220542712906136
liver_perslab_int	wgcna3	Hepatocytes	Hepatocytes_1	ALDH1A1	0.0219943092563681
liver_perslab_int	wgcna3	Hepatocytes	Hepatocytes_1	CFHR2	0.0219718140343261
liver_perslab_int	wgcna3	Hepatocytes	Hepatocytes_1	DHCR24	0.0214897073560004
liver_perslab_int	wgcna3	Hepatocytes	Hepatocytes_1	PGLYRP2	0.021453596460871
liver_perslab_int	wgcna3	Hepatocytes	Hepatocytes_1	HAMP	0.0214411516658073
liver_perslab_int	wgcna3	Hepatocytes	Hepatocytes_1	PBLD	0.0213502522206339
liver_perslab_int	wgcna3	Hepatocytes	Hepatocytes_1	C8G	0.0213379944022463
liver_perslab_int	wgcna3	Hepatocytes	Hepatocytes_1	GSTA2	0.0211845366074025
liver_perslab_int	wgcna3	Hepatocytes	Hepatocytes_1	CYP2A7	0.0210818880101261
liver_perslab_int	wgcna3	Hepatocytes	Hepatocytes_1	NR0B2	0.0202822709330295
liver_perslab_int	wgcna3	Hepatocytes	Hepatocytes_1	MST1	0.020151308060076
liver_perslab_int	wgcna3	Hepatocytes	Hepatocytes_1	SLC27A2	0.0199287145322523
liver_perslab_int	wgcna3	Hepatocytes	Hepatocytes_1	SLC7A2	0.019762580667371
liver_perslab_int	wgcna3	Hepatocytes	Hepatocytes_1	MYO1B	0.0196523286932499
liver_perslab_int	wgcna3	Hepatocytes	Hepatocytes_1	CYP27A1	0.0193667907353464
liver_perslab_int	wgcna3	Hepatocytes	Hepatocytes_1	RNF19B	0.0193121491368898
liver_perslab_int	wgcna3	Hepatocytes	Hepatocytes_1	MT1A	0.0192525908262477
liver_perslab_int	wgcna3	Hepatocytes	Hepatocytes_1	FETUB	0.0189383196967824
liver_perslab_int	wgcna3	Hepatocytes	Hepatocytes_1	SIGIRR	0.0189055053930308
liver_perslab_int	wgcna3	Hepatocytes	Hepatocytes_1	IGF2	0.0187797864287961
liver_perslab_int	wgcna3	Hepatocytes	Hepatocytes_1	HULC	0.0183012946667755
liver_perslab_int	wgcna3	Hepatocytes	Hepatocytes_1	HAAO	0.0180469587782157
liver_perslab_int	wgcna3	Hepatocytes	Hepatocytes_1	ACAA1	0.0178797198288567
liver_perslab_int	wgcna3	Hepatocytes	Hepatocytes_1	PTGR1	0.0178278895885867
liver_perslab_int	wgcna3	Hepatocytes	Hepatocytes_1	AQP9	0.0177959509281964
liver_perslab_int	wgcna3	Hepatocytes	Hepatocytes_1	MTTP	0.0177188155060881
liver_perslab_int	wgcna3	Hepatocytes	Hepatocytes_1	GNMT	0.0175995450514469
liver_perslab_int	wgcna3	Hepatocytes	Hepatocytes_1	AR	0.0173800202055315
liver_perslab_int	wgcna3	Hepatocytes	Hepatocytes_1	MLXIPL	0.017275458897411
liver_perslab_int	wgcna3	Hepatocytes	Hepatocytes_1	RGN	0.0169524186480619
liver_perslab_int	wgcna3	Hepatocytes	Hepatocytes_1	GCHFR	0.0166724556810923
liver_perslab_int	wgcna3	Hepatocytes	Hepatocytes_1	C6	0.0166380240406024
liver_perslab_int	wgcna3	Hepatocytes	Hepatocytes_1	TMPRSS6	0.0165990350606157
liver_perslab_int	wgcna3	Hepatocytes	Hepatocytes_1	ACAT1	0.0164897886312274
liver_perslab_int	wgcna3	Hepatocytes	Hepatocytes_1	FAH	0.0163136545328939
liver_perslab_int	wgcna3	Hepatocytes	Hepatocytes_1	TTPA	0.0161584992894539
liver_perslab_int	wgcna3	Hepatocytes	Hepatocytes_1	INSIG1	0.0160937858278102
liver_perslab_int	wgcna3	Hepatocytes	Hepatocytes_1	MT1HL1	0.0155551734652034
liver_perslab_int	wgcna3	Hepatocytes	Hepatocytes_1	SEPP1	0.0140017971666206
liver_perslab_int	wgcna3	Hepatocytes	Hepatocytes_1	RP11-115C10.1	0.0130023403789895
liver_perslab_int	wgcna3	Hepatocytes	Hepatocytes_1	CDHR2	0.0105365050625032
liver_perslab_int	wgcna3	Hepatocytes	Hepatocytes_1	NEAT1	0.00953152057345249
liver_perslab_int	wgcna3	Hepatocytes	Hepatocytes_1	RP11-650J17.1	0.00511238562402504
liver_perslab_int	wgcna3	Hepatocytes	Hepatocytes_1	PC	0.00413459871619351
liver_perslab_int	wgcna3	Hepatocytes	Hepatocytes_1	MTCH2	0.00291332004410123
liver_perslab_int	wgcna3	Hepatocytes	Hepatocytes_1	TMEM97	0.00262095688601793
liver_perslab_int	wgcna3	Hepatocytes	Hepatocytes_1	BOK	0.00188382811464116
liver_perslab_int	wgcna3	Hepatocytes	Hepatocytes_1	ALDH1B1	0.00109895558380683
liver_perslab_int	wgcna3	Endothelial-cells	Endothelial-cells_2	RPL10	0.0193742557475185
liver_perslab_int	wgcna3	Endothelial-cells	Endothelial-cells_2	RPS18	0.0190643689277463
liver_perslab_int	wgcna3	Endothelial-cells	Endothelial-cells_2	RPL34	0.018148071029416
liver_perslab_int	wgcna3	Endothelial-cells	Endothelial-cells_2	RPL32	0.0175945315528657
liver_perslab_int	wgcna3	Endothelial-cells	Endothelial-cells_2	RPS27	0.0175686606453416
liver_perslab_int	wgcna3	Endothelial-cells	Endothelial-cells_2	RPS6	0.0174323767924382
liver_perslab_int	wgcna3	Endothelial-cells	Endothelial-cells_2	RPL13A	0.0167594531303894
liver_perslab_int	wgcna3	Endothelial-cells	Endothelial-cells_2	RPS14	0.0165087432518646
liver_perslab_int	wgcna3	Endothelial-cells	Endothelial-cells_2	RPS8	0.0163573501611885
liver_perslab_int	wgcna3	Endothelial-cells	Endothelial-cells_2	RPL13	0.0155144115553746
liver_perslab_int	wgcna3	Endothelial-cells	Endothelial-cells_2	RPS15A	0.0152502721910764
liver_perslab_int	wgcna3	Endothelial-cells	Endothelial-cells_2	RPS12	0.0151170423176838
liver_perslab_int	wgcna3	Endothelial-cells	Endothelial-cells_2	RPS27A	0.0149593409883591
liver_perslab_int	wgcna3	Endothelial-cells	Endothelial-cells_2	RPL11	0.0146227583122687
liver_perslab_int	wgcna3	Endothelial-cells	Endothelial-cells_2	RPS19	0.0142062230931161
liver_perslab_int	wgcna3	Endothelial-cells	Endothelial-cells_2	RPLP1	0.0141648862449346
liver_perslab_int	wgcna3	Endothelial-cells	Endothelial-cells_2	RPS3	0.0135235873495803
liver_perslab_int	wgcna3	Endothelial-cells	Endothelial-cells_2	RPS4X	0.0134519269953885
liver_perslab_int	wgcna3	Endothelial-cells	Endothelial-cells_2	RPL23A	0.0131319143221565
liver_perslab_int	wgcna3	Endothelial-cells	Endothelial-cells_2	RPS2	0.0130453442270321
liver_perslab_int	wgcna3	Endothelial-cells	Endothelial-cells_2	RPS3A	0.0128973630552197
liver_perslab_int	wgcna3	Endothelial-cells	Endothelial-cells_2	RPS15	0.012886645715956
liver_perslab_int	wgcna3	Endothelial-cells	Endothelial-cells_2	RPL7	0.012865735417353
liver_perslab_int	wgcna3	Endothelial-cells	Endothelial-cells_2	RPL35A	0.0128298959561476
liver_perslab_int	wgcna3	Endothelial-cells	Endothelial-cells_2	RPL12	0.0127687889758025
liver_perslab_int	wgcna3	Endothelial-cells	Endothelial-cells_2	RPS23	0.0126803411640432
liver_perslab_int	wgcna3	Endothelial-cells	Endothelial-cells_2	RPL27A	0.0122447770756012
liver_perslab_int	wgcna3	Endothelial-cells	Endothelial-cells_2	RPL15	0.0121149640236171
liver_perslab_int	wgcna3	Endothelial-cells	Endothelial-cells_2	RPS25	0.0118846047044926
liver_perslab_int	wgcna3	Endothelial-cells	Endothelial-cells_2	RPL31	0.0118767535435247
liver_perslab_int	wgcna3	Endothelial-cells	Endothelial-cells_2	RPS28	0.0117324591300582
liver_perslab_int	wgcna3	Endothelial-cells	Endothelial-cells_2	RPL3	0.0116436822061366
liver_perslab_int	wgcna3	Endothelial-cells	Endothelial-cells_2	RPL37A	0.011246606427263
liver_perslab_int	wgcna3	Endothelial-cells	Endothelial-cells_2	RPL36	0.010820101668942
liver_perslab_int	wgcna3	Endothelial-cells	Endothelial-cells_2	RPS24	0.0104988089716581
liver_perslab_int	wgcna3	Endothelial-cells	Endothelial-cells_2	RPS9	0.0104370355510606
liver_perslab_int	wgcna3	Endothelial-cells	Endothelial-cells_2	RPL37	0.0103275451799834
liver_perslab_int	wgcna3	Endothelial-cells	Endothelial-cells_2	RPL19	0.0101126328336641
liver_perslab_int	wgcna3	Endothelial-cells	Endothelial-cells_2	RPL18A	0.00965200904217187
liver_perslab_int	wgcna3	Endothelial-cells	Endothelial-cells_2	RPS13	0.00957614004856047
liver_perslab_int	wgcna3	Endothelial-cells	Endothelial-cells_2	RPL28	0.00954781692388555
liver_perslab_int	wgcna3	Endothelial-cells	Endothelial-cells_2	RPL30	0.00947255689623312
liver_perslab_int	wgcna3	Endothelial-cells	Endothelial-cells_2	EEF1A1	0.00921517111672088
liver_perslab_int	wgcna3	Endothelial-cells	Endothelial-cells_2	RPL10A	0.00921027983306791
liver_perslab_int	wgcna3	Endothelial-cells	Endothelial-cells_2	RPL35	0.00912650631881104
liver_perslab_int	wgcna3	Endothelial-cells	Endothelial-cells_2	RPLP2	0.00893332374929736
liver_perslab_int	wgcna3	Endothelial-cells	Endothelial-cells_2	RPL8	0.00885216365928752
liver_perslab_int	wgcna3	Endothelial-cells	Endothelial-cells_2	RPL29	0.00829465856101124
liver_perslab_int	wgcna3	Endothelial-cells	Endothelial-cells_2	RPL41	0.00822732349560923
liver_perslab_int	wgcna3	Endothelial-cells	Endothelial-cells_2	RPL21	0.00818824554716805
liver_perslab_int	wgcna3	Endothelial-cells	Endothelial-cells_2	RPS5	0.00794220136180756
liver_perslab_int	wgcna3	Endothelial-cells	Endothelial-cells_2	TMSB4X	0.00784262148366146
liver_perslab_int	wgcna3	Endothelial-cells	Endothelial-cells_2	RPS29	0.00760926469155926
liver_perslab_int	wgcna3	Endothelial-cells	Endothelial-cells_2	FAU	0.00748738081204718
liver_perslab_int	wgcna3	Endothelial-cells	Endothelial-cells_2	RPL26	0.00736458689185594
liver_perslab_int	wgcna3	Endothelial-cells	Endothelial-cells_2	RPS20	0.0072994529376012
liver_perslab_int	wgcna3	Endothelial-cells	Endothelial-cells_2	RPL23	0.00724494429695523
liver_perslab_int	wgcna3	Endothelial-cells	Endothelial-cells_2	RPL6	0.00714972342571248
liver_perslab_int	wgcna3	Endothelial-cells	Endothelial-cells_2	RPS7	0.00700457055881588
liver_perslab_int	wgcna3	Endothelial-cells	Endothelial-cells_2	RPL18	0.00691387085688254
liver_perslab_int	wgcna3	Endothelial-cells	Endothelial-cells_2	RPL14	0.00668281371611302
liver_perslab_int	wgcna3	Endothelial-cells	Endothelial-cells_2	RPL38	0.0064104439937681
liver_perslab_int	wgcna3	Endothelial-cells	Endothelial-cells_2	RPS16	0.00627999501753939
liver_perslab_int	wgcna3	Endothelial-cells	Endothelial-cells_2	GNB2L1	0.00610699136872542
liver_perslab_int	wgcna3	Endothelial-cells	Endothelial-cells_2	RPL9	0.00609997940463967
liver_perslab_int	wgcna3	Endothelial-cells	Endothelial-cells_2	RPS21	0.00592618950784856
liver_perslab_int	wgcna3	Endothelial-cells	Endothelial-cells_2	RPL24	0.00583268030382774
liver_perslab_int	wgcna3	Endothelial-cells	Endothelial-cells_2	RPL5	0.00559006739956504
liver_perslab_int	wgcna3	Endothelial-cells	Endothelial-cells_2	RPS11	0.00555330365763145
liver_perslab_int	wgcna3	Endothelial-cells	Endothelial-cells_2	NBEAL1	0.0053871227194592
liver_perslab_int	wgcna3	Endothelial-cells	Endothelial-cells_2	NACA	0.00501453782151094
liver_perslab_int	wgcna3	Endothelial-cells	Endothelial-cells_2	RPL39	0.00466462693374311
liver_perslab_int	wgcna3	Endothelial-cells	Endothelial-cells_2	RPLP0	0.00462551753266496
liver_perslab_int	wgcna3	Endothelial-cells	Endothelial-cells_2	UBA52	0.00457520042477572
liver_perslab_int	wgcna3	Endothelial-cells	Endothelial-cells_2	RPL27	0.00405224190762764
liver_perslab_int	wgcna3	Endothelial-cells	Endothelial-cells_2	EEF1D	0.0037906701091602
liver_perslab_int	wgcna3	Endothelial-cells	Endothelial-cells_2	RPL22	0.0036780660241455
liver_perslab_int	wgcna3	Endothelial-cells	Endothelial-cells_2	PFDN5	0.00311572030611548
liver_perslab_int	wgcna3	Endothelial-cells	Endothelial-cells_2	RPSA	0.00263206528190483
liver_perslab_int	wgcna3	Endothelial-cells	Endothelial-cells_2	RPL36A	0.00261348419917159
liver_perslab_int	wgcna3	Endothelial-cells	Endothelial-cells_2	UQCRB	0.00259941919447557
liver_perslab_int	wgcna3	Endothelial-cells	Endothelial-cells_2	BTF3	0.00244521413496782
liver_perslab_int	wgcna3	Endothelial-cells	Endothelial-cells_2	RPL4	0.00237702012475655
liver_perslab_int	wgcna3	Endothelial-cells	Endothelial-cells_2	RPL17	0.00222956042603097
liver_perslab_int	wgcna3	Endothelial-cells	Endothelial-cells_2	RPS10	0.00218375277924167
liver_perslab_int	wgcna3	Endothelial-cells	Endothelial-cells_2	IFITM2	0.00211768946718332
liver_perslab_int	wgcna3	Endothelial-cells	Endothelial-cells_2	HNRNPA1	0.00211276198904113
liver_perslab_int	wgcna3	Endothelial-cells	Endothelial-cells_2	HSP90AB1	0.00210915707710499
liver_perslab_int	wgcna3	Endothelial-cells	Endothelial-cells_2	EIF3E	0.0019272599992466
liver_perslab_int	wgcna3	Endothelial-cells	Endothelial-cells_2	NPM1	0.0017822145458372
liver_perslab_int	wgcna3	Endothelial-cells	Endothelial-cells_2	EEF2	0.00174330854188767
liver_perslab_int	wgcna3	Endothelial-cells	Endothelial-cells_2	SLC25A6	0.00163907227785186
liver_perslab_int	wgcna3	Endothelial-cells	Endothelial-cells_2	TOMM7	0.00160423177199048
liver_perslab_int	wgcna3	Endothelial-cells	Endothelial-cells_2	EIF1	0.00160304250469176
liver_perslab_int	wgcna3	Endothelial-cells	Endothelial-cells_2	COMMD6	0.00153284351118776
liver_perslab_int	wgcna3	Endothelial-cells	Endothelial-cells_2	COX7C	0.00147795362852365
liver_perslab_int	wgcna3	Endothelial-cells	Endothelial-cells_2	NACA2	0.00147044439852785
liver_perslab_int	wgcna3	Endothelial-cells	Endothelial-cells_2	SERF2	0.00146969914618641
liver_perslab_int	wgcna3	Endothelial-cells	Endothelial-cells_2	SOX4	0.00146362655674653
liver_perslab_int	wgcna3	Endothelial-cells	Endothelial-cells_2	RPS26	0.00144436155257983
liver_perslab_int	wgcna3	Endothelial-cells	Endothelial-cells_2	NAP1L1	0.00138697612258044
liver_perslab_int	wgcna3	Endothelial-cells	Endothelial-cells_2	H3F3A	0.00138450389696836
liver_perslab_int	wgcna3	Endothelial-cells	Endothelial-cells_2	EEF1B2	0.00135032356009992
liver_perslab_int	wgcna3	Endothelial-cells	Endothelial-cells_2	PPDPF	0.00130862218947039
liver_perslab_int	wgcna3	Endothelial-cells	Endothelial-cells_2	RAB13	0.0010089326544464
liver_perslab_int	wgcna3	Endothelial-cells	Endothelial-cells_2	GAPDH	0.000961774541299852
liver_perslab_int	wgcna3	Endothelial-cells	Endothelial-cells_2	ZFAS1	0.000948825069243094
liver_perslab_int	wgcna3	Endothelial-cells	Endothelial-cells_2	TSPO	0.000918641600852172
liver_perslab_int	wgcna3	Endothelial-cells	Endothelial-cells_2	RPSAP58	0.00087885478869302
liver_perslab_int	wgcna3	Endothelial-cells	Endothelial-cells_2	MORF4L1	0.000794392345174184
liver_perslab_int	wgcna3	Endothelial-cells	Endothelial-cells_2	RSL24D1	0.000761946642657432
liver_perslab_int	wgcna3	Endothelial-cells	Endothelial-cells_2	CFL1	0.000729217375864589
liver_perslab_int	wgcna3	Endothelial-cells	Endothelial-cells_2	OAZ2	0.000681711964730778
liver_perslab_int	wgcna3	Endothelial-cells	Endothelial-cells_2	SUMO2	0.000676801773198645
liver_perslab_int	wgcna3	Endothelial-cells	Endothelial-cells_2	GSTP1	0.000674358430504337
liver_perslab_int	wgcna3	Endothelial-cells	Endothelial-cells_2	COX6B1	0.000650541599207573
liver_perslab_int	wgcna3	Endothelial-cells	Endothelial-cells_2	H2AFZ	0.000610625254817464
liver_perslab_int	wgcna3	Endothelial-cells	Endothelial-cells_2	BRK1	0.000587416707255531
liver_perslab_int	wgcna3	Endothelial-cells	Endothelial-cells_2	EIF3F	0.000573968617996566
liver_perslab_int	wgcna3	Endothelial-cells	Endothelial-cells_2	EIF4B	0.000560653466647768
liver_perslab_int	wgcna3	Endothelial-cells	Endothelial-cells_2	ATP5L	0.000552335814200353
liver_perslab_int	wgcna3	Endothelial-cells	Endothelial-cells_2	HSPA8	0.00055076842646405
liver_perslab_int	wgcna3	Endothelial-cells	Endothelial-cells_2	EIF3G	0.000539479591477821
liver_perslab_int	wgcna3	Endothelial-cells	Endothelial-cells_2	PCNP	0.000536000890150237
liver_perslab_int	wgcna3	Endothelial-cells	Endothelial-cells_2	SEPW1	0.000530429077985809
liver_perslab_int	wgcna3	Endothelial-cells	Endothelial-cells_2	C4orf3	0.000513692649085742
liver_perslab_int	wgcna3	Endothelial-cells	Endothelial-cells_2	EIF4A1	0.000511240312177564
liver_perslab_int	wgcna3	Endothelial-cells	Endothelial-cells_2	CCNI	0.000507815672939232
liver_perslab_int	wgcna3	Endothelial-cells	Endothelial-cells_2	ALDOA	0.000494179143131953
liver_perslab_int	wgcna3	Endothelial-cells	Endothelial-cells_2	ANP32B	0.000492667531823033
liver_perslab_int	wgcna3	Endothelial-cells	Endothelial-cells_2	CTD-2090I13.1	0.000473403347205191
liver_perslab_int	wgcna3	Endothelial-cells	Endothelial-cells_2	TBCB	0.000451388222005097
liver_perslab_int	wgcna3	Endothelial-cells	Endothelial-cells_2	RFK	0.000447157103546927
liver_perslab_int	wgcna3	Endothelial-cells	Endothelial-cells_2	SMDT1	0.000440816848123569
liver_perslab_int	wgcna3	Endothelial-cells	Endothelial-cells_2	EIF3L	0.000439849821811376
liver_perslab_int	wgcna3	Endothelial-cells	Endothelial-cells_2	SLC25A5	0.00040552948675417
liver_perslab_int	wgcna3	Endothelial-cells	Endothelial-cells_2	COX7A2L	0.000366162380330263
liver_perslab_int	wgcna3	Endothelial-cells	Endothelial-cells_2	EIF3D	0.000361742308938233
liver_perslab_int	wgcna3	Endothelial-cells	Endothelial-cells_2	NRN1	0.000355168554805617
liver_perslab_int	wgcna3	Endothelial-cells	Endothelial-cells_2	SNRPB	0.000349569303643783
liver_perslab_int	wgcna3	Endothelial-cells	Endothelial-cells_2	HSP90AA1	0.00032425792571055
liver_perslab_int	wgcna3	Endothelial-cells	Endothelial-cells_2	CSDE1	0.000317315609342303
liver_perslab_int	wgcna3	Endothelial-cells	Endothelial-cells_2	C9orf89	0.000266635385316827
liver_perslab_int	wgcna3	Hepatic-stem-cells	Hepatic-stem-cells_1	RPL13	0.00976789177766084
liver_perslab_int	wgcna3	Hepatic-stem-cells	Hepatic-stem-cells_1	RPS23	0.00791582825549446
liver_perslab_int	wgcna3	Hepatic-stem-cells	Hepatic-stem-cells_1	RPL10	0.0079153818343359
liver_perslab_int	wgcna3	Hepatic-stem-cells	Hepatic-stem-cells_1	NACA2	0.00765361065698729
liver_perslab_int	wgcna3	Hepatic-stem-cells	Hepatic-stem-cells_1	NACA	0.00748902141554238
liver_perslab_int	wgcna3	Hepatic-stem-cells	Hepatic-stem-cells_1	RPS27	0.00709296027735218
liver_perslab_int	wgcna3	Hepatic-stem-cells	Hepatic-stem-cells_1	RPLP1	0.00696858538552124
liver_perslab_int	wgcna3	Hepatic-stem-cells	Hepatic-stem-cells_1	RPS6	0.00672416454413046
liver_perslab_int	wgcna3	Hepatic-stem-cells	Hepatic-stem-cells_1	RPS14	0.00617045625809035
liver_perslab_int	wgcna3	Hepatic-stem-cells	Hepatic-stem-cells_1	RPL34	0.00609893780155811
liver_perslab_int	wgcna3	Hepatic-stem-cells	Hepatic-stem-cells_1	RPS3A	0.00596647852798277
liver_perslab_int	wgcna3	Hepatic-stem-cells	Hepatic-stem-cells_1	RPL3	0.00582149678906787
liver_perslab_int	wgcna3	Hepatic-stem-cells	Hepatic-stem-cells_1	RPL19	0.00579115738084753
liver_perslab_int	wgcna3	Hepatic-stem-cells	Hepatic-stem-cells_1	RPS19	0.00568024114192749
liver_perslab_int	wgcna3	Hepatic-stem-cells	Hepatic-stem-cells_1	RPS8	0.0054927694834698
liver_perslab_int	wgcna3	Hepatic-stem-cells	Hepatic-stem-cells_1	RPL13A	0.00517588580640823
liver_perslab_int	wgcna3	Hepatic-stem-cells	Hepatic-stem-cells_1	RPL27	0.00448371820845727
liver_perslab_int	wgcna3	Hepatic-stem-cells	Hepatic-stem-cells_1	NBEAL1	0.0044193286160596
liver_perslab_int	wgcna3	Hepatic-stem-cells	Hepatic-stem-cells_1	RPL12	0.00435293804464191
liver_perslab_int	wgcna3	Hepatic-stem-cells	Hepatic-stem-cells_1	RPS5	0.00429294408208176
liver_perslab_int	wgcna3	Hepatic-stem-cells	Hepatic-stem-cells_1	RPS15A	0.00421966330791073
liver_perslab_int	wgcna3	Hepatic-stem-cells	Hepatic-stem-cells_1	RPL23A	0.00411215119591679
liver_perslab_int	wgcna3	Hepatic-stem-cells	Hepatic-stem-cells_1	RPS12	0.00407056774441953
liver_perslab_int	wgcna3	Hepatic-stem-cells	Hepatic-stem-cells_1	RPL6	0.00401348083365649
liver_perslab_int	wgcna3	Hepatic-stem-cells	Hepatic-stem-cells_1	RPS18	0.00376407125186
liver_perslab_int	wgcna3	Hepatic-stem-cells	Hepatic-stem-cells_1	RPS2	0.00361957730590778
liver_perslab_int	wgcna3	Hepatic-stem-cells	Hepatic-stem-cells_1	RPS13	0.00352562435813685
liver_perslab_int	wgcna3	Hepatic-stem-cells	Hepatic-stem-cells_1	EEF1A1	0.00352149473405478
liver_perslab_int	wgcna3	Hepatic-stem-cells	Hepatic-stem-cells_1	RPL31	0.00351002765287378
liver_perslab_int	wgcna3	Hepatic-stem-cells	Hepatic-stem-cells_1	RPS7	0.00313860201327442
liver_perslab_int	wgcna3	Hepatic-stem-cells	Hepatic-stem-cells_1	RPL15	0.00308144459347369
liver_perslab_int	wgcna3	Hepatic-stem-cells	Hepatic-stem-cells_1	GZMB	0.00306616528035848
liver_perslab_int	wgcna3	Hepatic-stem-cells	Hepatic-stem-cells_1	GNB2L1	0.00293274262475864
liver_perslab_int	wgcna3	Hepatic-stem-cells	Hepatic-stem-cells_1	RPS16	0.0028516590353901
liver_perslab_int	wgcna3	Hepatic-stem-cells	Hepatic-stem-cells_1	COMMD6	0.00278816993057039
liver_perslab_int	wgcna3	Hepatic-stem-cells	Hepatic-stem-cells_1	C12orf75	0.00271560923507374
liver_perslab_int	wgcna3	Hepatic-stem-cells	Hepatic-stem-cells_1	RPL37A	0.00268024547675909
liver_perslab_int	wgcna3	Hepatic-stem-cells	Hepatic-stem-cells_1	RPS4X	0.00266968682742183
liver_perslab_int	wgcna3	Hepatic-stem-cells	Hepatic-stem-cells_1	RPS24	0.00260653752408916
liver_perslab_int	wgcna3	Hepatic-stem-cells	Hepatic-stem-cells_1	RPL7A	0.00260024861036994
liver_perslab_int	wgcna3	Hepatic-stem-cells	Hepatic-stem-cells_1	PFN1	0.00254257720917469
liver_perslab_int	wgcna3	Hepatic-stem-cells	Hepatic-stem-cells_1	RPL27A	0.00247706715921211
liver_perslab_int	wgcna3	Hepatic-stem-cells	Hepatic-stem-cells_1	RPL7	0.00242379818337758
liver_perslab_int	wgcna3	Hepatic-stem-cells	Hepatic-stem-cells_1	RPL11	0.00240954680829571
liver_perslab_int	wgcna3	Hepatic-stem-cells	Hepatic-stem-cells_1	RPS3	0.00236037475456645
liver_perslab_int	wgcna3	Hepatic-stem-cells	Hepatic-stem-cells_1	RPL18A	0.00227426206468213
liver_perslab_int	wgcna3	Hepatic-stem-cells	Hepatic-stem-cells_1	RPL21	0.00216208914400232
liver_perslab_int	wgcna3	Hepatic-stem-cells	Hepatic-stem-cells_1	HLA-B	0.00186064878589612
liver_perslab_int	wgcna3	Hepatic-stem-cells	Hepatic-stem-cells_1	ATP5E	0.00183230337584472
liver_perslab_int	wgcna3	Hepatic-stem-cells	Hepatic-stem-cells_1	RPL23	0.00183039141361339
liver_perslab_int	wgcna3	Hepatic-stem-cells	Hepatic-stem-cells_1	RPL22	0.0017616897348351
liver_perslab_int	wgcna3	Hepatic-stem-cells	Hepatic-stem-cells_1	MYL12A	0.00175050492444966
liver_perslab_int	wgcna3	Hepatic-stem-cells	Hepatic-stem-cells_1	ALOX5AP	0.00159437104762824
liver_perslab_int	wgcna3	Hepatic-stem-cells	Hepatic-stem-cells_1	RPL29	0.0014773827494814
liver_perslab_int	wgcna3	Hepatic-stem-cells	Hepatic-stem-cells_1	RPS28	0.00141805201451291
liver_perslab_int	wgcna3	Hepatic-stem-cells	Hepatic-stem-cells_1	ZNF90	0.00139395506989408
liver_perslab_int	wgcna3	Hepatic-stem-cells	Hepatic-stem-cells_1	PPIA	0.00139089060645956
liver_perslab_int	wgcna3	Hepatic-stem-cells	Hepatic-stem-cells_1	CNPY3	0.00127979907534248
liver_perslab_int	wgcna3	Hepatic-stem-cells	Hepatic-stem-cells_1	SRP14	0.00123212136278131
liver_perslab_int	wgcna3	Hepatic-stem-cells	Hepatic-stem-cells_1	ATP5L	0.00120333615311334
liver_perslab_int	wgcna3	Hepatic-stem-cells	Hepatic-stem-cells_1	TMED10	0.00117548360839962
liver_perslab_int	wgcna3	Hepatic-stem-cells	Hepatic-stem-cells_1	RPL9	0.00116894112815555
liver_perslab_int	wgcna3	Hepatic-stem-cells	Hepatic-stem-cells_1	RPS20	0.00113076495725316
liver_perslab_int	wgcna3	Hepatic-stem-cells	Hepatic-stem-cells_1	ZNF652	0.00097348329589938
liver_perslab_int	wgcna3	Hepatic-stem-cells	Hepatic-stem-cells_1	IL3RA	0.000964990655648222
liver_perslab_int	wgcna3	Hepatic-stem-cells	Hepatic-stem-cells_1	RPL10A	0.000938027773292804
liver_perslab_int	wgcna3	Hepatic-stem-cells	Hepatic-stem-cells_1	UQCRB	0.000864418539416803
liver_perslab_int	wgcna3	Hepatic-stem-cells	Hepatic-stem-cells_1	RPL37	0.00066614305193089
liver_perslab_int	wgcna3	Plasma-cells	Plasma-cells_1	RPS14	0.0267127326186899
liver_perslab_int	wgcna3	Plasma-cells	Plasma-cells_1	RPL10	0.0265998127581772
liver_perslab_int	wgcna3	Plasma-cells	Plasma-cells_1	RPS27	0.0253928162811353
liver_perslab_int	wgcna3	Plasma-cells	Plasma-cells_1	RPS18	0.02527131008395
liver_perslab_int	wgcna3	Plasma-cells	Plasma-cells_1	RPL13A	0.0248240412807586
liver_perslab_int	wgcna3	Plasma-cells	Plasma-cells_1	RPS15A	0.024383471693749
liver_perslab_int	wgcna3	Plasma-cells	Plasma-cells_1	RPL35A	0.0242429826925151
liver_perslab_int	wgcna3	Plasma-cells	Plasma-cells_1	RPLP1	0.0231263286632989
liver_perslab_int	wgcna3	Plasma-cells	Plasma-cells_1	RPL34	0.0222030234998781
liver_perslab_int	wgcna3	Plasma-cells	Plasma-cells_1	RPS4X	0.0220737338689055
liver_perslab_int	wgcna3	Plasma-cells	Plasma-cells_1	RPS15	0.0214499841931855
liver_perslab_int	wgcna3	Plasma-cells	Plasma-cells_1	RPS8	0.021213575682322
liver_perslab_int	wgcna3	Plasma-cells	Plasma-cells_1	RPS23	0.0201538362516574
liver_perslab_int	wgcna3	Plasma-cells	Plasma-cells_1	RPL15	0.0196846565216113
liver_perslab_int	wgcna3	Plasma-cells	Plasma-cells_1	RPL13	0.0196496117280379
liver_perslab_int	wgcna3	Plasma-cells	Plasma-cells_1	RPS5	0.0195418688589851
liver_perslab_int	wgcna3	Plasma-cells	Plasma-cells_1	RPS25	0.0194164540286323
liver_perslab_int	wgcna3	Plasma-cells	Plasma-cells_1	RPS27A	0.0189872033337736
liver_perslab_int	wgcna3	Plasma-cells	Plasma-cells_1	RPL18A	0.0183348763823237
liver_perslab_int	wgcna3	Plasma-cells	Plasma-cells_1	RPS12	0.0183028892990523
liver_perslab_int	wgcna3	Plasma-cells	Plasma-cells_1	RPL23A	0.0181071114285357
liver_perslab_int	wgcna3	Plasma-cells	Plasma-cells_1	RPL27A	0.0181008985592745
liver_perslab_int	wgcna3	Plasma-cells	Plasma-cells_1	RPL26	0.0170990651605379
liver_perslab_int	wgcna3	Plasma-cells	Plasma-cells_1	RPL32	0.0170076412692449
liver_perslab_int	wgcna3	Plasma-cells	Plasma-cells_1	RPS3	0.0169662821912522
liver_perslab_int	wgcna3	Plasma-cells	Plasma-cells_1	RPL41	0.0169542210653458
liver_perslab_int	wgcna3	Plasma-cells	Plasma-cells_1	RPS6	0.0166009069956814
liver_perslab_int	wgcna3	Plasma-cells	Plasma-cells_1	RPL35	0.0161126119151866
liver_perslab_int	wgcna3	Plasma-cells	Plasma-cells_1	RPL18	0.0159958652939371
liver_perslab_int	wgcna3	Plasma-cells	Plasma-cells_1	RPS28	0.0158871351235317
liver_perslab_int	wgcna3	Plasma-cells	Plasma-cells_1	RPL7	0.0157974358448446
liver_perslab_int	wgcna3	Plasma-cells	Plasma-cells_1	RPL36	0.0157868366429759
liver_perslab_int	wgcna3	Plasma-cells	Plasma-cells_1	RPL11	0.0153164965190688
liver_perslab_int	wgcna3	Plasma-cells	Plasma-cells_1	EEF1A1	0.0152230543274237
liver_perslab_int	wgcna3	Plasma-cells	Plasma-cells_1	RPS19	0.0150912083260996
liver_perslab_int	wgcna3	Plasma-cells	Plasma-cells_1	RPS10	0.0147948128315617
liver_perslab_int	wgcna3	Plasma-cells	Plasma-cells_1	RPL3	0.0145125138709217
liver_perslab_int	wgcna3	Plasma-cells	Plasma-cells_1	RPS29	0.0139683069531644
liver_perslab_int	wgcna3	Plasma-cells	Plasma-cells_1	RPS16	0.013767116014817
liver_perslab_int	wgcna3	Plasma-cells	Plasma-cells_1	RPL19	0.013575469381964
liver_perslab_int	wgcna3	Plasma-cells	Plasma-cells_1	RPL6	0.0130610329077061
liver_perslab_int	wgcna3	Plasma-cells	Plasma-cells_1	EEF1B2	0.0130501175146643
liver_perslab_int	wgcna3	Plasma-cells	Plasma-cells_1	SSR4	0.0128897441177819
liver_perslab_int	wgcna3	Plasma-cells	Plasma-cells_1	RPLP0	0.0128029958064247
liver_perslab_int	wgcna3	Plasma-cells	Plasma-cells_1	RPS2	0.0125445941463135
liver_perslab_int	wgcna3	Plasma-cells	Plasma-cells_1	RPL21	0.0117343156382103
liver_perslab_int	wgcna3	Plasma-cells	Plasma-cells_1	RPL12	0.0116363567103848
liver_perslab_int	wgcna3	Plasma-cells	Plasma-cells_1	RPL14	0.0116167716825254
liver_perslab_int	wgcna3	Plasma-cells	Plasma-cells_1	RPS3A	0.0115763331994595
liver_perslab_int	wgcna3	Plasma-cells	Plasma-cells_1	RPL24	0.0113141529045831
liver_perslab_int	wgcna3	Plasma-cells	Plasma-cells_1	RPL30	0.0111606047014669
liver_perslab_int	wgcna3	Plasma-cells	Plasma-cells_1	RPL29	0.0111370874476704
liver_perslab_int	wgcna3	Plasma-cells	Plasma-cells_1	RPLP2	0.0109253525848525
liver_perslab_int	wgcna3	Plasma-cells	Plasma-cells_1	RPS13	0.0108191971758755
liver_perslab_int	wgcna3	Plasma-cells	Plasma-cells_1	RPS7	0.0104209613981371
liver_perslab_int	wgcna3	Plasma-cells	Plasma-cells_1	RPL28	0.0103218341752484
liver_perslab_int	wgcna3	Plasma-cells	Plasma-cells_1	TPT1	0.0101842401761814
liver_perslab_int	wgcna3	Plasma-cells	Plasma-cells_1	FAU	0.00987895508330214
liver_perslab_int	wgcna3	Plasma-cells	Plasma-cells_1	RPL37	0.00950411483102262
liver_perslab_int	wgcna3	Plasma-cells	Plasma-cells_1	RPL17	0.00917848158848089
liver_perslab_int	wgcna3	Plasma-cells	Plasma-cells_1	SPCS1	0.00913488053366829
liver_perslab_int	wgcna3	Plasma-cells	Plasma-cells_1	RPS11	0.00876663748292313
liver_perslab_int	wgcna3	Plasma-cells	Plasma-cells_1	RPL37A	0.00868839721163596
liver_perslab_int	wgcna3	Plasma-cells	Plasma-cells_1	RPL7A	0.00847326472660641
liver_perslab_int	wgcna3	Plasma-cells	Plasma-cells_1	RPL36AL	0.00833533368409165
liver_perslab_int	wgcna3	Plasma-cells	Plasma-cells_1	COX4I1	0.00814016856818149
liver_perslab_int	wgcna3	Plasma-cells	Plasma-cells_1	EEF2	0.00813722354229592
liver_perslab_int	wgcna3	Plasma-cells	Plasma-cells_1	RPS9	0.00811469509332962
liver_perslab_int	wgcna3	Plasma-cells	Plasma-cells_1	MIF	0.00796238974003597
liver_perslab_int	wgcna3	Plasma-cells	Plasma-cells_1	RPL31	0.00759882150954232
liver_perslab_int	wgcna3	Plasma-cells	Plasma-cells_1	TMEM258	0.00759330413662482
liver_perslab_int	wgcna3	Plasma-cells	Plasma-cells_1	RPL9	0.00757718952882708
liver_perslab_int	wgcna3	Plasma-cells	Plasma-cells_1	RPL10A	0.00750874427094576
liver_perslab_int	wgcna3	Plasma-cells	Plasma-cells_1	RPL39	0.00731948650529759
liver_perslab_int	wgcna3	Plasma-cells	Plasma-cells_1	RPL38	0.00696137884115693
liver_perslab_int	wgcna3	Plasma-cells	Plasma-cells_1	RPL27	0.0069602494612222
liver_perslab_int	wgcna3	Plasma-cells	Plasma-cells_1	RPS21	0.00687637162701063
liver_perslab_int	wgcna3	Plasma-cells	Plasma-cells_1	ATP5EP2	0.00676383150117307
liver_perslab_int	wgcna3	Plasma-cells	Plasma-cells_1	GNG7	0.00675065745408355
liver_perslab_int	wgcna3	Plasma-cells	Plasma-cells_1	RPL4	0.0065858699412194
liver_perslab_int	wgcna3	Plasma-cells	Plasma-cells_1	SLC25A6	0.00609322868966393
liver_perslab_int	wgcna3	Plasma-cells	Plasma-cells_1	HINT1	0.00606804112795227
liver_perslab_int	wgcna3	Plasma-cells	Plasma-cells_1	RPL5	0.00590616814247125
liver_perslab_int	wgcna3	Plasma-cells	Plasma-cells_1	RPS20	0.00565438925001844
liver_perslab_int	wgcna3	Plasma-cells	Plasma-cells_1	UBA52	0.00558256708181175
liver_perslab_int	wgcna3	Plasma-cells	Plasma-cells_1	PTMA	0.00511001191431871
liver_perslab_int	wgcna3	Plasma-cells	Plasma-cells_1	EEF1D	0.00504684559543705
liver_perslab_int	wgcna3	Plasma-cells	Plasma-cells_1	TRMT112	0.00479772030030828
liver_perslab_int	wgcna3	Plasma-cells	Plasma-cells_1	OAZ1	0.00462806372480016
liver_perslab_int	wgcna3	Plasma-cells	Plasma-cells_1	STK4	0.00461751527922309
liver_perslab_int	wgcna3	Plasma-cells	Plasma-cells_1	NACA	0.00460162955643616
liver_perslab_int	wgcna3	Plasma-cells	Plasma-cells_1	NBEAL1	0.00458480533006374
liver_perslab_int	wgcna3	Plasma-cells	Plasma-cells_1	EIF1	0.00432065706367119
liver_perslab_int	wgcna3	Plasma-cells	Plasma-cells_1	FKBP2	0.00431800141870202
liver_perslab_int	wgcna3	Plasma-cells	Plasma-cells_1	UQCR11.1	0.00423063608791698
liver_perslab_int	wgcna3	Plasma-cells	Plasma-cells_1	REEP5	0.00414695799745293
liver_perslab_int	wgcna3	Plasma-cells	Plasma-cells_1	LGALS1	0.00394979189330189
liver_perslab_int	wgcna3	Plasma-cells	Plasma-cells_1	EIF3E	0.00363951822562224
liver_perslab_int	wgcna3	Plasma-cells	Plasma-cells_1	PSMC2	0.00358102075961433
liver_perslab_int	wgcna3	Plasma-cells	Plasma-cells_1	DAPK1	0.00349493170479262
liver_perslab_int	wgcna3	Plasma-cells	Plasma-cells_1	SERF2	0.00344069038390029
liver_perslab_int	wgcna3	Plasma-cells	Plasma-cells_1	SMDT1	0.00329615310117878
liver_perslab_int	wgcna3	Plasma-cells	Plasma-cells_1	KLF13	0.00326919529683611
liver_perslab_int	wgcna3	Plasma-cells	Plasma-cells_1	CIRBP	0.00324947898573011
liver_perslab_int	wgcna3	Plasma-cells	Plasma-cells_1	GPX4	0.00304661837241811
liver_perslab_int	wgcna3	Plasma-cells	Plasma-cells_1	ATOX1	0.0029579505974318
liver_perslab_int	wgcna3	Plasma-cells	Plasma-cells_1	RPL36A	0.00278424027683754
liver_perslab_int	wgcna3	Plasma-cells	Plasma-cells_1	SARS	0.00273648228401728
liver_perslab_int	wgcna3	Plasma-cells	Plasma-cells_1	C1orf122	0.0027315668564149
liver_perslab_int	wgcna3	Plasma-cells	Plasma-cells_1	MRPS31	0.00261826502619767
liver_perslab_int	wgcna3	Plasma-cells	Plasma-cells_1	RPL22L1	0.00237507269282054
liver_perslab_int	wgcna3	Plasma-cells	Plasma-cells_1	SRP14	0.00228618949002372
liver_perslab_int	wgcna3	Plasma-cells	Plasma-cells_1	39326	0.0020717168411709
liver_perslab_int	wgcna3	Plasma-cells	Plasma-cells_1	B4GALT1	0.00203617254932611
liver_perslab_int	wgcna3	Plasma-cells	Plasma-cells_1	ATP6V0E1	0.001831201080868
liver_perslab_int	wgcna3	Plasma-cells	Plasma-cells_1	ARMCX3	0.00177144453854215
liver_perslab_int	wgcna3	Plasma-cells	Plasma-cells_1	SELM	0.00158731802806291
liver_perslab_int	wgcna3	Plasma-cells	Plasma-cells_1	SNX3	0.00146011859933467
liver_perslab_int	wgcna3	Plasma-cells	Plasma-cells_1	MYEOV2	0.00118861823102817
liver_perslab_int	wgcna3	Plasma-cells	Plasma-cells_1	EIF3A	0.00103760760967127
liver_perslab_int	wgcna3	Plasma-cells	Plasma-cells_1	TMED4	0.000845135413597429
liver_perslab_int	wgcna3	B-cells-mature	Plasma-cells_12	MT-ND4	0.0981132152531053
liver_perslab_int	wgcna3	B-cells-mature	Plasma-cells_12	MT-CO2	0.0948366821932669
liver_perslab_int	wgcna3	B-cells-mature	Plasma-cells_12	MT-ATP6	0.0872072095914819
liver_perslab_int	wgcna3	B-cells-mature	Plasma-cells_12	MT-CYB	0.0864586841927543
liver_perslab_int	wgcna3	B-cells-mature	Plasma-cells_12	MT-ND3	0.0851728382775246
liver_perslab_int	wgcna3	B-cells-mature	Plasma-cells_12	MT-CO1	0.082019364543836
liver_perslab_int	wgcna3	B-cells-mature	Plasma-cells_12	MT-ND2	0.0817159466798541
liver_perslab_int	wgcna3	B-cells-mature	Plasma-cells_12	MT-CO3	0.0803251415066647
liver_perslab_int	wgcna3	B-cells-mature	Plasma-cells_12	MT-ND1	0.0480081360038003
liver_perslab_int	wgcna3	B-cells-mature	Plasma-cells_12	MT-ND4L	0.0385035913401806
liver_perslab_int	wgcna3	B-cells-mature	Plasma-cells_12	MTRNR2L8	0.0226197765916756
liver_perslab_int	wgcna3	B-cells-mature	Plasma-cells_12	MT-ND5	0.0193708955382643
liver_perslab_int	wgcna3	B-cells-mature	Plasma-cells_12	MTRNR2L10	0.0150778347586059
liver_perslab_int	wgcna3	B-cells-mature	Plasma-cells_12	MTRNR2L12	0.0121230302513264
liver_perslab_int	wgcna3	B-cells-mature	Plasma-cells_12	MTRNR2L1	0.00190574173015795
liver_perslab_int	wgcna3	B-cells-mature	Plasma-cells_12	CREBRF	0.00157228018387658
liver_perslab_int	wgcna3	B-cells-mature	Plasma-cells_12	LYL1	0.0012274188996325
liver_perslab_int	wgcna3	B-cells-mature	Plasma-cells_12	UFM1	0.000935566626188407
liver_perslab_int	wgcna3	Dendritic-cells	Dendritic-cells_1	KPNA2	0.0302817038861192
liver_perslab_int	wgcna3	Dendritic-cells	Dendritic-cells_1	CENPF	0.0294129825368538
liver_perslab_int	wgcna3	Dendritic-cells	Dendritic-cells_1	UBE2C	0.0291596562344391
liver_perslab_int	wgcna3	Dendritic-cells	Dendritic-cells_1	CCNB1	0.0269799389165671
liver_perslab_int	wgcna3	Dendritic-cells	Dendritic-cells_1	ARL6IP1	0.0244818854542562
liver_perslab_int	wgcna3	Dendritic-cells	Dendritic-cells_1	CENPE	0.0243564410968955
liver_perslab_int	wgcna3	Dendritic-cells	Dendritic-cells_1	PTTG1	0.0231021583118588
liver_perslab_int	wgcna3	Dendritic-cells	Dendritic-cells_1	TOP2A	0.0225125841743786
liver_perslab_int	wgcna3	Dendritic-cells	Dendritic-cells_1	TUBA1C	0.022452914596316
liver_perslab_int	wgcna3	Dendritic-cells	Dendritic-cells_1	HMMR	0.0213842934072681
liver_perslab_int	wgcna3	Dendritic-cells	Dendritic-cells_1	SGOL2	0.0211959005056021
liver_perslab_int	wgcna3	Dendritic-cells	Dendritic-cells_1	HMGB2	0.020576816482613
liver_perslab_int	wgcna3	Dendritic-cells	Dendritic-cells_1	SMC4	0.0190015935240515
liver_perslab_int	wgcna3	Dendritic-cells	Dendritic-cells_1	CDKN3	0.0179606958555284
liver_perslab_int	wgcna3	Dendritic-cells	Dendritic-cells_1	BUB1	0.017823262409345
liver_perslab_int	wgcna3	Dendritic-cells	Dendritic-cells_1	CDC20	0.0177686062056889
liver_perslab_int	wgcna3	Dendritic-cells	Dendritic-cells_1	CENPA	0.0175203034157581
liver_perslab_int	wgcna3	Dendritic-cells	Dendritic-cells_1	CCNA2	0.0166195284177735
liver_perslab_int	wgcna3	Dendritic-cells	Dendritic-cells_1	TUBB4B	0.0163521994434116
liver_perslab_int	wgcna3	Dendritic-cells	Dendritic-cells_1	CDCA8	0.0161022543482782
liver_perslab_int	wgcna3	Dendritic-cells	Dendritic-cells_1	CKS2	0.0158775254953959
liver_perslab_int	wgcna3	Dendritic-cells	Dendritic-cells_1	CCNB2	0.015641507784803
liver_perslab_int	wgcna3	Dendritic-cells	Dendritic-cells_1	NUF2	0.0156030358123363
liver_perslab_int	wgcna3	Dendritic-cells	Dendritic-cells_1	CEP55	0.0149578169377039
liver_perslab_int	wgcna3	Dendritic-cells	Dendritic-cells_1	MKI67	0.0144833822330468
liver_perslab_int	wgcna3	Dendritic-cells	Dendritic-cells_1	PRC1	0.0137384687709144
liver_perslab_int	wgcna3	Dendritic-cells	Dendritic-cells_1	KIF20B	0.0134884901694967
liver_perslab_int	wgcna3	Dendritic-cells	Dendritic-cells_1	ASPM	0.0132874301269662
liver_perslab_int	wgcna3	Dendritic-cells	Dendritic-cells_1	NUCKS1	0.0132794418245325
liver_perslab_int	wgcna3	Dendritic-cells	Dendritic-cells_1	HN1	0.0130381016228148
liver_perslab_int	wgcna3	Dendritic-cells	Dendritic-cells_1	HMGB3	0.0127098574634781
liver_perslab_int	wgcna3	Dendritic-cells	Dendritic-cells_1	TPX2	0.0119261193444123
liver_perslab_int	wgcna3	Dendritic-cells	Dendritic-cells_1	NUSAP1	0.0111725817335277
liver_perslab_int	wgcna3	Dendritic-cells	Dendritic-cells_1	CKAP2L	0.0109314393588692
liver_perslab_int	wgcna3	Dendritic-cells	Dendritic-cells_1	NCAPG	0.010061698124357
liver_perslab_int	wgcna3	Dendritic-cells	Dendritic-cells_1	AURKB	0.00962467902495286
liver_perslab_int	wgcna3	Dendritic-cells	Dendritic-cells_1	RAD21	0.00860266160326629
liver_perslab_int	wgcna3	Dendritic-cells	Dendritic-cells_1	TOP1	0.00857403536358145
liver_perslab_int	wgcna3	Dendritic-cells	Dendritic-cells_1	CALM2	0.00815026488885619
liver_perslab_int	wgcna3	Dendritic-cells	Dendritic-cells_1	CKAP5	0.00763479862500867
liver_perslab_int	wgcna3	Dendritic-cells	Dendritic-cells_1	SH2D1A	0.00761069481590872
liver_perslab_int	wgcna3	Dendritic-cells	Dendritic-cells_1	CKS1B	0.00756799979163375
liver_perslab_int	wgcna3	Dendritic-cells	Dendritic-cells_1	NDC80	0.00748570486032466
liver_perslab_int	wgcna3	Dendritic-cells	Dendritic-cells_1	GTSE1	0.00713375816867179
liver_perslab_int	wgcna3	Dendritic-cells	Dendritic-cells_1	BUB3	0.00707601018475613
liver_perslab_int	wgcna3	Dendritic-cells	Dendritic-cells_1	CDKN2D	0.00690591986297284
liver_perslab_int	wgcna3	Dendritic-cells	Dendritic-cells_1	KIFC1	0.00651185047691345
liver_perslab_int	wgcna3	Dendritic-cells	Dendritic-cells_1	SGOL1	0.00646655128800826
liver_perslab_int	wgcna3	Dendritic-cells	Dendritic-cells_1	CDK1	0.00632044017976177
liver_perslab_int	wgcna3	Dendritic-cells	Dendritic-cells_1	CCDC18	0.00558797963336968
liver_perslab_int	wgcna3	Dendritic-cells	Dendritic-cells_1	ZSCAN16-AS1	0.00554835522992132
liver_perslab_int	wgcna3	Dendritic-cells	Dendritic-cells_1	LBR	0.00549565740189819
liver_perslab_int	wgcna3	Dendritic-cells	Dendritic-cells_1	LNPEP	0.00478408014357243
liver_perslab_int	wgcna3	Dendritic-cells	Dendritic-cells_1	YARS	0.00451898228094719
liver_perslab_int	wgcna3	Dendritic-cells	Dendritic-cells_1	CENPW	0.00430242361403237
liver_perslab_int	wgcna3	Dendritic-cells	Dendritic-cells_1	HLA-A	0.00391811124479191
liver_perslab_int	wgcna3	Dendritic-cells	Dendritic-cells_1	GGNBP2	0.00389798851254382
liver_perslab_int	wgcna3	Dendritic-cells	Dendritic-cells_1	MIS18BP1	0.00375564297733767
liver_perslab_int	wgcna3	Dendritic-cells	Dendritic-cells_1	VDAC3	0.00365852042129237
liver_perslab_int	wgcna3	Dendritic-cells	Dendritic-cells_1	BIRC5	0.00357812301304413
liver_perslab_int	wgcna3	Dendritic-cells	Dendritic-cells_1	SLFN5	0.00347287448570602
liver_perslab_int	wgcna3	Dendritic-cells	Dendritic-cells_1	CDK19	0.00311723488840084
liver_perslab_int	wgcna3	Dendritic-cells	Dendritic-cells_1	TNRC6B	0.00296257488131946
liver_perslab_int	wgcna3	Dendritic-cells	Dendritic-cells_1	HLA-B	0.00291471002112215
liver_perslab_int	wgcna3	Dendritic-cells	Dendritic-cells_1	RBL2	0.00290463604978134
liver_perslab_int	wgcna3	Dendritic-cells	Dendritic-cells_1	NIN	0.00254192462667269
liver_perslab_int	wgcna3	Dendritic-cells	Dendritic-cells_1	ARHGAP11B	0.00246183646466402
liver_perslab_int	wgcna3	Dendritic-cells	Dendritic-cells_1	LSM5	0.00231819893574413
liver_perslab_int	wgcna3	Dendritic-cells	Dendritic-cells_1	ACTR2	0.00228937339394974
liver_perslab_int	wgcna3	Dendritic-cells	Dendritic-cells_1	C5orf56	0.00217337201843446
liver_perslab_int	wgcna3	Dendritic-cells	Dendritic-cells_1	VPS26A	0.00216839961749308
liver_perslab_int	wgcna3	Dendritic-cells	Dendritic-cells_1	HNRNPH3	0.00211045106268791
liver_perslab_int	wgcna3	Dendritic-cells	Dendritic-cells_1	CD47	0.00198497440763787
liver_perslab_int	wgcna3	Dendritic-cells	Dendritic-cells_1	SAMD3	0.00167979640319823
liver_perslab_int	wgcna3	Dendritic-cells	Dendritic-cells_1	IL10RB	0.00160872718211277
liver_perslab_int	wgcna3	Dendritic-cells	Dendritic-cells_1	ME2	0.00156330372323964
liver_perslab_int	wgcna3	Dendritic-cells	Dendritic-cells_1	ITM2A	0.00145987567781915
liver_perslab_int	wgcna3	Dendritic-cells	Dendritic-cells_1	ARHGAP30	0.00143054633195328
liver_perslab_int	wgcna3	Dendritic-cells	Dendritic-cells_1	SEC61G	0.001144660659407
liver_perslab_int	wgcna3	Dendritic-cells	Dendritic-cells_1	TAOK3	0.00105039077758793
liver_perslab_int	wgcna3	Dendritic-cells	Dendritic-cells_1	RAB27A	0.00102371011508213
liver_perslab_int	wgcna3	Hepatic-stellate-cells	Hepatic-stellate-cells_2	FN1	0.0213584967161366
liver_perslab_int	wgcna3	Hepatic-stellate-cells	Hepatic-stellate-cells_2	COL1A1	0.0190002113886611
liver_perslab_int	wgcna3	Hepatic-stellate-cells	Hepatic-stellate-cells_2	COL6A3	0.0184105517128767
liver_perslab_int	wgcna3	Hepatic-stellate-cells	Hepatic-stellate-cells_2	COL1A2	0.0177417335761453
liver_perslab_int	wgcna3	Hepatic-stellate-cells	Hepatic-stellate-cells_2	MGP	0.0170227095935785
liver_perslab_int	wgcna3	Hepatic-stellate-cells	Hepatic-stellate-cells_2	COL3A1	0.01618278003134
liver_perslab_int	wgcna3	Hepatic-stellate-cells	Hepatic-stellate-cells_2	LUM	0.015931432331553
liver_perslab_int	wgcna3	Hepatic-stellate-cells	Hepatic-stellate-cells_2	ISLR	0.0147656598418871
liver_perslab_int	wgcna3	Hepatic-stellate-cells	Hepatic-stellate-cells_2	TIMP1	0.014614657142556
liver_perslab_int	wgcna3	Hepatic-stellate-cells	Hepatic-stellate-cells_2	PCOLCE	0.0143940630693204
liver_perslab_int	wgcna3	Hepatic-stellate-cells	Hepatic-stellate-cells_2	SPARC	0.0133637279356214
liver_perslab_int	wgcna3	Hepatic-stellate-cells	Hepatic-stellate-cells_2	RCN3	0.012225356679065
liver_perslab_int	wgcna3	Hepatic-stellate-cells	Hepatic-stellate-cells_2	AEBP1	0.0115328434446567
liver_perslab_int	wgcna3	Hepatic-stellate-cells	Hepatic-stellate-cells_2	BGN	0.0111637941106801
liver_perslab_int	wgcna3	Hepatic-stellate-cells	Hepatic-stellate-cells_2	VCAN	0.0111307019322371
liver_perslab_int	wgcna3	Hepatic-stellate-cells	Hepatic-stellate-cells_2	CLEC11A	0.0109407731627091
liver_perslab_int	wgcna3	Hepatic-stellate-cells	Hepatic-stellate-cells_2	TIMP3	0.00974937241512753
liver_perslab_int	wgcna3	Hepatic-stellate-cells	Hepatic-stellate-cells_2	VKORC1	0.00966941672528806
liver_perslab_int	wgcna3	Hepatic-stellate-cells	Hepatic-stellate-cells_2	COL5A1	0.00964170083538994
liver_perslab_int	wgcna3	Hepatic-stellate-cells	Hepatic-stellate-cells_2	THBS2	0.00961433174957167
liver_perslab_int	wgcna3	Hepatic-stellate-cells	Hepatic-stellate-cells_2	COL4A1	0.00919962379524627
liver_perslab_int	wgcna3	Hepatic-stellate-cells	Hepatic-stellate-cells_2	COL4A2	0.00895102842662556
liver_perslab_int	wgcna3	Hepatic-stellate-cells	Hepatic-stellate-cells_2	KDELR2	0.00873937100178177
liver_perslab_int	wgcna3	Hepatic-stellate-cells	Hepatic-stellate-cells_2	THY1	0.00830188780958079
liver_perslab_int	wgcna3	Hepatic-stellate-cells	Hepatic-stellate-cells_2	COL6A2	0.00811327555755258
liver_perslab_int	wgcna3	Hepatic-stellate-cells	Hepatic-stellate-cells_2	C1S	0.00754617174044615
liver_perslab_int	wgcna3	Hepatic-stellate-cells	Hepatic-stellate-cells_2	IGFBP7	0.00732514320952333
liver_perslab_int	wgcna3	Hepatic-stellate-cells	Hepatic-stellate-cells_2	P4HA2	0.00702459477147283
liver_perslab_int	wgcna3	Hepatic-stellate-cells	Hepatic-stellate-cells_2	COL5A2	0.00681562352690242
liver_perslab_int	wgcna3	Hepatic-stellate-cells	Hepatic-stellate-cells_2	SRM	0.00660686810683295
liver_perslab_int	wgcna3	Hepatic-stellate-cells	Hepatic-stellate-cells_2	ARF4	0.00630698124618165
liver_perslab_int	wgcna3	Hepatic-stellate-cells	Hepatic-stellate-cells_2	DPT	0.00610148464651132
liver_perslab_int	wgcna3	Hepatic-stellate-cells	Hepatic-stellate-cells_2	NME1	0.00523715776308398
liver_perslab_int	wgcna3	Hepatic-stellate-cells	Hepatic-stellate-cells_2	C7	0.00520279276621097
liver_perslab_int	wgcna3	Hepatic-stellate-cells	Hepatic-stellate-cells_2	LDHA	0.00506509153048427
liver_perslab_int	wgcna3	Hepatic-stellate-cells	Hepatic-stellate-cells_2	S100A13	0.0049886822827906
liver_perslab_int	wgcna3	Hepatic-stellate-cells	Hepatic-stellate-cells_2	RGS2	0.00492397673684959
liver_perslab_int	wgcna3	Hepatic-stellate-cells	Hepatic-stellate-cells_2	KCNJ8	0.00491801734541527
liver_perslab_int	wgcna3	Hepatic-stellate-cells	Hepatic-stellate-cells_2	SVEP1	0.00446445875626419
liver_perslab_int	wgcna3	Hepatic-stellate-cells	Hepatic-stellate-cells_2	PPIC	0.00423695457530847
liver_perslab_int	wgcna3	Hepatic-stellate-cells	Hepatic-stellate-cells_2	NNMT	0.00402919410994014
liver_perslab_int	wgcna3	Hepatic-stellate-cells	Hepatic-stellate-cells_2	P4HB	0.00398412457739222
liver_perslab_int	wgcna3	Hepatic-stellate-cells	Hepatic-stellate-cells_2	TMED9	0.00397869358078417
liver_perslab_int	wgcna3	Hepatic-stellate-cells	Hepatic-stellate-cells_2	ANXA5	0.00387553910181802
liver_perslab_int	wgcna3	Hepatic-stellate-cells	Hepatic-stellate-cells_2	PPIB	0.0038428624787625
liver_perslab_int	wgcna3	Hepatic-stellate-cells	Hepatic-stellate-cells_2	MXRA8	0.0038282736858335
liver_perslab_int	wgcna3	Hepatic-stellate-cells	Hepatic-stellate-cells_2	SH3PXD2A	0.00377224084795504
liver_perslab_int	wgcna3	Hepatic-stellate-cells	Hepatic-stellate-cells_2	CHID1	0.00335619357800043
liver_perslab_int	wgcna3	Hepatic-stellate-cells	Hepatic-stellate-cells_2	PODN	0.00331237907665112
liver_perslab_int	wgcna3	Hepatic-stellate-cells	Hepatic-stellate-cells_2	ACBD6	0.00320338989382661
liver_perslab_int	wgcna3	Hepatic-stellate-cells	Hepatic-stellate-cells_2	40787	0.00320237962523398
liver_perslab_int	wgcna3	Hepatic-stellate-cells	Hepatic-stellate-cells_2	RCN1	0.00314751936698404
liver_perslab_int	wgcna3	Hepatic-stellate-cells	Hepatic-stellate-cells_2	SERPING1	0.00310168529255256
liver_perslab_int	wgcna3	Hepatic-stellate-cells	Hepatic-stellate-cells_2	NQO2	0.00291054314604895
liver_perslab_int	wgcna3	Hepatic-stellate-cells	Hepatic-stellate-cells_2	APOE	0.00279789249903063
liver_perslab_int	wgcna3	Hepatic-stellate-cells	Hepatic-stellate-cells_2	PRDX4	0.0027665607233771
liver_perslab_int	wgcna3	Hepatic-stellate-cells	Hepatic-stellate-cells_2	TMA16	0.00257347120973992
liver_perslab_int	wgcna3	Hepatic-stellate-cells	Hepatic-stellate-cells_2	COPS8	0.00254230987213172
liver_perslab_int	wgcna3	Hepatic-stellate-cells	Hepatic-stellate-cells_2	ENG	0.00251824410748863
liver_perslab_int	wgcna3	Hepatic-stellate-cells	Hepatic-stellate-cells_2	COG5	0.00244568863568481
liver_perslab_int	wgcna3	Hepatic-stellate-cells	Hepatic-stellate-cells_2	PLOD1	0.00240568482795529
liver_perslab_int	wgcna3	Hepatic-stellate-cells	Hepatic-stellate-cells_2	SLC38A10	0.00226201885077397
liver_perslab_int	wgcna3	Hepatic-stellate-cells	Hepatic-stellate-cells_2	RNH1	0.00213057081874494
liver_perslab_int	wgcna3	Hepatic-stellate-cells	Hepatic-stellate-cells_2	ALDH7A1	0.00210136127569628
liver_perslab_int	wgcna3	Hepatic-stellate-cells	Hepatic-stellate-cells_2	C9orf16	0.00206550288061636
liver_perslab_int	wgcna3	Hepatic-stellate-cells	Hepatic-stellate-cells_2	RABAC1	0.00196362236571815
liver_perslab_int	wgcna3	Hepatic-stellate-cells	Hepatic-stellate-cells_2	GANAB	0.00194245341174419
liver_perslab_int	wgcna3	Hepatic-stellate-cells	Hepatic-stellate-cells_2	PLD3	0.0018717748323116
liver_perslab_int	wgcna3	Hepatic-stellate-cells	Hepatic-stellate-cells_2	TSPAN3	0.00185565104063338
liver_perslab_int	wgcna3	Hepatic-stellate-cells	Hepatic-stellate-cells_2	TOMM5	0.00171117085991547
liver_perslab_int	wgcna3	Hepatic-stellate-cells	Hepatic-stellate-cells_2	IMMP1L	0.00134566984769736
liver_perslab_int	wgcna3	Hepatic-stellate-cells	Hepatic-stellate-cells_2	MUM1	0.0013362920833697
liver_perslab_int	wgcna3	Hepatic-stellate-cells	Hepatic-stellate-cells_2	PRDX6	0.00129394910644239
liver_perslab_int	wgcna3	Hepatic-stellate-cells	Hepatic-stellate-cells_2	DDX1	0.00125410200066059
liver_perslab_int	wgcna3	Hepatic-stellate-cells	Hepatic-stellate-cells_2	TYW3	0.00122842300205306
liver_perslab_int	wgcna3	Hepatic-stellate-cells	Hepatic-stellate-cells_2	SMIM4	0.00110877929772999
liver_perslab_int	wgcna3	Hepatic-stellate-cells	Hepatic-stellate-cells_2	GDI2	0.000953000031334976
liver_perslab_int	wgcna3	Dendritic-cells	Dendritic-cells_2	RPS18	0.0249792059086829
liver_perslab_int	wgcna3	Dendritic-cells	Dendritic-cells_2	RPS8	0.0216420005407097
liver_perslab_int	wgcna3	Dendritic-cells	Dendritic-cells_2	RPS27A	0.0202213963522017
liver_perslab_int	wgcna3	Dendritic-cells	Dendritic-cells_2	RPS6	0.0201881589426327
liver_perslab_int	wgcna3	Dendritic-cells	Dendritic-cells_2	RPS3A	0.0194209618281492
liver_perslab_int	wgcna3	Dendritic-cells	Dendritic-cells_2	RPS23	0.0193329389260312
liver_perslab_int	wgcna3	Dendritic-cells	Dendritic-cells_2	RPS2	0.0191409455482515
liver_perslab_int	wgcna3	Dendritic-cells	Dendritic-cells_2	RPS15A	0.0190957469093634
liver_perslab_int	wgcna3	Dendritic-cells	Dendritic-cells_2	EEF1A1	0.0189428505485466
liver_perslab_int	wgcna3	Dendritic-cells	Dendritic-cells_2	RPL13	0.0184318485506728
liver_perslab_int	wgcna3	Dendritic-cells	Dendritic-cells_2	RPL32	0.0177202178774405
liver_perslab_int	wgcna3	Dendritic-cells	Dendritic-cells_2	RPS12	0.0176702969320039
liver_perslab_int	wgcna3	Dendritic-cells	Dendritic-cells_2	RPL37A	0.0173388908849116
liver_perslab_int	wgcna3	Dendritic-cells	Dendritic-cells_2	RPS4X	0.0173034329461759
liver_perslab_int	wgcna3	Dendritic-cells	Dendritic-cells_2	RPL18A	0.0172909553232008
liver_perslab_int	wgcna3	Dendritic-cells	Dendritic-cells_2	RPS14	0.0171237142584434
liver_perslab_int	wgcna3	Dendritic-cells	Dendritic-cells_2	RPL13A	0.0168807870916244
liver_perslab_int	wgcna3	Dendritic-cells	Dendritic-cells_2	RPS24	0.0168101361368054
liver_perslab_int	wgcna3	Dendritic-cells	Dendritic-cells_2	RPL23A	0.0166284275930412
liver_perslab_int	wgcna3	Dendritic-cells	Dendritic-cells_2	RPL10A	0.0164884989329026
liver_perslab_int	wgcna3	Dendritic-cells	Dendritic-cells_2	RPS19	0.0164662197472756
liver_perslab_int	wgcna3	Dendritic-cells	Dendritic-cells_2	RPL28	0.0163830177028785
liver_perslab_int	wgcna3	Dendritic-cells	Dendritic-cells_2	RPLP2	0.0161868545523184
liver_perslab_int	wgcna3	Dendritic-cells	Dendritic-cells_2	RPL10	0.0161597294150405
liver_perslab_int	wgcna3	Dendritic-cells	Dendritic-cells_2	RPS3	0.0160010940270673
liver_perslab_int	wgcna3	Dendritic-cells	Dendritic-cells_2	RPS13	0.0159556455813832
liver_perslab_int	wgcna3	Dendritic-cells	Dendritic-cells_2	RPL19	0.0159458344716968
liver_perslab_int	wgcna3	Dendritic-cells	Dendritic-cells_2	RPL11	0.015860579594688
liver_perslab_int	wgcna3	Dendritic-cells	Dendritic-cells_2	RPL7	0.0156245863400855
liver_perslab_int	wgcna3	Dendritic-cells	Dendritic-cells_2	RPL36	0.0155862811295379
liver_perslab_int	wgcna3	Dendritic-cells	Dendritic-cells_2	RPS5	0.0154993331555675
liver_perslab_int	wgcna3	Dendritic-cells	Dendritic-cells_2	RPL34	0.0152672844888472
liver_perslab_int	wgcna3	Dendritic-cells	Dendritic-cells_2	RPS27	0.0146167223963239
liver_perslab_int	wgcna3	Dendritic-cells	Dendritic-cells_2	RPL27A	0.0144352921208621
liver_perslab_int	wgcna3	Dendritic-cells	Dendritic-cells_2	RPLP1	0.0136895349513888
liver_perslab_int	wgcna3	Dendritic-cells	Dendritic-cells_2	RPL15	0.0136424431972435
liver_perslab_int	wgcna3	Dendritic-cells	Dendritic-cells_2	RPL5	0.0131826205049827
liver_perslab_int	wgcna3	Dendritic-cells	Dendritic-cells_2	RPS28	0.0131392596244325
liver_perslab_int	wgcna3	Dendritic-cells	Dendritic-cells_2	RPL12	0.0130822074128646
liver_perslab_int	wgcna3	Dendritic-cells	Dendritic-cells_2	RPL29	0.0118386607561144
liver_perslab_int	wgcna3	Dendritic-cells	Dendritic-cells_2	RPL7A	0.0116177565019909
liver_perslab_int	wgcna3	Dendritic-cells	Dendritic-cells_2	RPS25	0.0116100862014086
liver_perslab_int	wgcna3	Dendritic-cells	Dendritic-cells_2	RPS9	0.0115500638402932
liver_perslab_int	wgcna3	Dendritic-cells	Dendritic-cells_2	RPS15	0.0114990186883832
liver_perslab_int	wgcna3	Dendritic-cells	Dendritic-cells_2	RPS29	0.010312647897997
liver_perslab_int	wgcna3	Dendritic-cells	Dendritic-cells_2	GNB2L1	0.0103073953235767
liver_perslab_int	wgcna3	Dendritic-cells	Dendritic-cells_2	RPL6	0.010224191295617
liver_perslab_int	wgcna3	Dendritic-cells	Dendritic-cells_2	RPL37	0.0100745838590499
liver_perslab_int	wgcna3	Dendritic-cells	Dendritic-cells_2	RPL8	0.00961355120123774
liver_perslab_int	wgcna3	Dendritic-cells	Dendritic-cells_2	RPL31	0.00940495023925757
liver_perslab_int	wgcna3	Dendritic-cells	Dendritic-cells_2	RPL9	0.00932324668225579
[truncated: 159 more rows]

## Sheet: S3
dataset	condition	module	estimate_original	bootSE	estimate_bootMean	estimate_bootMed	confInt_lower_percentile	confInt_upper_percentile	confInt_lower_norm	confInt_upper_norm	p.value_percentile	p.value_norm	p.value_percentile_BH	p.value_norm_BH
gerhard2018	steatosis	B_cells_mature_1	-0.135569	0.111147	-0.130272	-0.129585	-0.345856	0.0873307	-0.35871	0.0769772	0.121212	0.120583	0.259626	0.258734
gerhard2018	steatosis	Cholangiocytes_1	-0.0700252	0.106731	-0.0621967	-0.0620506	-0.270228	0.151677	-0.287042	0.131335	0.277328	0.280033	0.332793	0.336039
gerhard2018	steatosis	Cholangiocytes_2	-0.144057	0.112111	-0.139253	-0.13847	-0.356922	0.0817958	-0.368595	0.0708718	0.109311	0.1071	0.259626	0.258734
gerhard2018	steatosis	Cholangiocytes_3	0.148875	0.121016	0.149882	0.147158	-0.0825819	0.396469	-0.0893185	0.385055	0.106111	0.10776	0.259626	0.258734
gerhard2018	steatosis	Dendritic_cells_1	-0.243598	0.133376	-0.249701	-0.247716	-0.515838	0.00340235	-0.498908	0.0239166	0.0266027	0.0305922	0.191539	0.220264
gerhard2018	steatosis	Dendritic_cells_2	-0.136153	0.111995	-0.131282	-0.131113	-0.348371	0.0878175	-0.36053	0.0784813	0.122412	0.120555	0.259626	0.258734
gerhard2018	steatosis	Endothelial_cells_1	0.0182194	0.0813819	0.0230785	0.0250753	-0.142219	0.178538	-0.146145	0.172866	0.379538	0.388365	0.396965	0.399461
gerhard2018	steatosis	Endothelial_cells_2	-0.137169	0.109669	-0.132322	-0.131664	-0.345388	0.0828737	-0.356964	0.0729296	0.115312	0.113801	0.259626	0.258734
gerhard2018	steatosis	Hepatic_stellate_cells_1	-0.0296553	0.0877104	-0.0265361	-0.0255686	-0.201156	0.142593	-0.204684	0.139135	0.385939	0.381119	0.396965	0.399461
gerhard2018	steatosis	Hepatic_stellate_cells_2	0.146791	0.0702159	0.147363	0.147747	0.0102171	0.283602	0.00859902	0.28384	0.0189019	0.017921	0.170117	0.185335
gerhard2018	steatosis	Hepatic_stellate_cells_3	-0.130664	0.111399	-0.125812	-0.125156	-0.34217	0.0931024	-0.353854	0.0828215	0.129813	0.129367	0.259626	0.258734
gerhard2018	steatosis	Hepatic_stem_cells_1	-0.162154	0.11123	-0.156695	-0.156163	-0.372169	0.0597628	-0.38562	0.050394	0.0783078	0.0794553	0.259626	0.258734
gerhard2018	steatosis	Hepatocytes_1	0.0774689	0.0982349	0.0837447	0.0828826	-0.107183	0.279351	-0.121344	0.26373	0.194919	0.19697	0.313681	0.303118
gerhard2018	steatosis	Macrophages_1	0.0408732	0.0914871	0.0463245	0.0454331	-0.129966	0.228111	-0.14389	0.214733	0.308131	0.306306	0.357829	0.35571
gerhard2018	steatosis	Macrophages_2	-0.00143209	0.0856339	0.00156116	0.00311721	-0.173345	0.161303	-0.172265	0.163414	0.515052	0.492727	0.515052	0.492727
gerhard2018	steatosis	Macrophages_3	0.0708948	0.110569	0.0690826	0.0676242	-0.14483	0.28722	-0.144004	0.289418	0.266127	0.266054	0.330364	0.332215
gerhard2018	steatosis	Macrophages_4	-0.137261	0.110143	-0.132279	-0.131685	-0.344596	0.0840424	-0.358121	0.0736332	0.116012	0.114882	0.259626	0.258734
gerhard2018	steatosis	NK_like_cells_1	-0.385568	0.143267	-0.390648	-0.387525	-0.683285	-0.117178	-0.661287	-0.0996906	0.00190019	0.00319847	0.0360036	0.0575725
gerhard2018	steatosis	Plasma_cells_1	-0.136419	0.109507	-0.131442	-0.130716	-0.344694	0.0828105	-0.356025	0.0732346	0.116512	0.115009	0.259626	0.258734
gerhard2018	steatosis	T_cells_alpha_beta_1	-0.131689	0.110584	-0.126673	-0.126288	-0.340584	0.0905819	-0.353447	0.080036	0.126313	0.126004	0.259626	0.258734
gerhard2018	steatosis	T_cells_gamma_delta_1	-0.131234	0.106459	-0.126704	-0.125924	-0.335798	0.0810823	-0.34442	0.0728909	0.117512	0.116989	0.259626	0.258734
gerhard2018	steatosis	T_cells_gamma_delta_2	-0.0604748	0.0862329	-0.0581301	-0.0592779	-0.227573	0.110152	-0.231833	0.106194	0.251725	0.250122	0.330364	0.332215
gerhard2018	steatosis	gerhard2018_1	0.102771	0.107364	0.102107	0.100236	-0.101392	0.323759	-0.106995	0.313864	0.165017	0.170794	0.29703	0.303118
gerhard2018	steatosis	gerhard2018_2	0.061212	0.0941607	0.058383	0.059825	-0.133782	0.241226	-0.12051	0.248593	0.260226	0.267617	0.330364	0.332215
gerhard2018	steatosis	gerhard2018_3	-0.00863448	0.0217921	-0.0087457	-0.00920693	-0.0501726	0.0348818	-0.0512351	0.0341885	0.331833	0.344091	0.362	0.375372
gerhard2018	steatosis	gerhard2018_4	-0.030974	0.0727181	-0.0344654	-0.0330002	-0.181628	0.104785	-0.170007	0.115042	0.324832	0.317765	0.362	0.357485
gerhard2018	steatosis	gerhard2018_5	0.122093	0.119108	0.11926	0.118218	-0.109977	0.354895	-0.108521	0.358374	0.159616	0.158346	0.29703	0.300024
gerhard2018	steatosis	gerhard2018_6	-0.17027	0.0852096	-0.173969	-0.172965	-0.344955	-0.0105869	-0.333579	0.000436548	0.0163016	0.0205928	0.170117	0.185335
gerhard2018	steatosis	gerhard2018_7	0.139713	0.120322	0.138968	0.135823	-0.0866694	0.387	-0.0953671	0.376286	0.124112	0.124052	0.259626	0.258734
gerhard2018	steatosis	gerhard2018_8	0.134164	0.205144	0.13637	0.126641	-0.237873	0.574573	-0.270118	0.534032	0.263426	0.253104	0.330364	0.332215
gerhard2018	steatosis	gerhard2018_9	0.0888121	0.0674376	0.0905898	0.0895947	-0.0414176	0.225075	-0.0451409	0.21921	0.0882088	0.0895852	0.259626	0.258734
gerhard2018	steatosis	gerhard2018_10	0.018535	0.019452	0.0172025	0.0154852	-0.0139446	0.0606257	-0.0182577	0.0579927	0.205021	0.188252	0.313681	0.303118
gerhard2018	steatosis	gerhard2018_11	-0.0874068	0.11324	-0.0872268	-0.0859222	-0.313348	0.131267	-0.309532	0.134359	0.220122	0.220565	0.316976	0.317614
gerhard2018	steatosis	gerhard2018_12	0.107111	0.125461	0.104662	0.095455	-0.117083	0.371236	-0.136338	0.355459	0.209121	0.202079	0.313681	0.303118
gerhard2018	steatosis	gerhard2018_13	0.0850288	0.106999	0.0896088	0.0894612	-0.121113	0.302946	-0.129266	0.290163	0.19912	0.201164	0.313681	0.303118
gerhard2018	steatosis	gerhard2018_14	-0.248056	0.091635	-0.251707	-0.249809	-0.436556	-0.0781919	-0.424007	-0.0648048	0.0020002	0.00300859	0.0360036	0.0575725
gerhard2018	lob_inflam	B_cells_mature_1	-0.644476	0.0913253	-0.644032	-0.643847	-0.823624	-0.465984	-0.823914	-0.465926	0.00010001	8.81408e-13	0.000189493	2.64422e-12
gerhard2018	lob_inflam	Cholangiocytes_2	-0.632997	0.0963266	-0.632756	-0.633028	-0.821072	-0.445238	-0.822035	-0.444442	0.00010001	2.53517e-11	0.000189493	5.07034e-11
gerhard2018	lob_inflam	Dendritic_cells_1	-0.800287	0.0953493	-0.804355	-0.80434	-0.991652	-0.617244	-0.983101	-0.609339	0.00010001	1.64366e-17	0.000189493	9.86194e-17
gerhard2018	lob_inflam	Dendritic_cells_2	-0.638393	0.0947379	-0.638223	-0.637727	-0.823206	-0.453094	-0.824246	-0.452881	0.00010001	8.09974e-12	0.000189493	1.94394e-11
gerhard2018	lob_inflam	Endothelial_cells_1	-0.482357	0.0573509	-0.482266	-0.483155	-0.592571	-0.366431	-0.594854	-0.370042	0.00010001	2.06702e-17	0.000189493	1.06304e-16
gerhard2018	lob_inflam	Endothelial_cells_2	-0.641707	0.0916539	-0.641466	-0.641432	-0.821413	-0.462631	-0.821587	-0.46231	0.00010001	1.29094e-12	0.000189493	3.57492e-12
gerhard2018	lob_inflam	Hepatic_stellate_cells_1	-0.539161	0.0601026	-0.539373	-0.540739	-0.653937	-0.416669	-0.656747	-0.421149	0.00010001	1.42698e-19	0.000189493	1.02743e-18
gerhard2018	lob_inflam	Hepatic_stellate_cells_3	-0.630242	0.0945154	-0.630001	-0.629626	-0.814377	-0.444565	-0.815729	-0.445236	0.00010001	1.31801e-11	0.000189493	2.79109e-11
gerhard2018	lob_inflam	Hepatic_stem_cells_1	-0.670175	0.0920011	-0.669692	-0.668765	-0.849912	-0.490705	-0.850976	-0.490338	0.00010001	1.67933e-13	0.000189493	6.71732e-13
gerhard2018	lob_inflam	Macrophages_2	-0.553179	0.0539122	-0.554207	-0.555388	-0.657908	-0.444275	-0.657818	-0.446486	0.00010001	4.34588e-25	0.000189493	5.21505e-24
gerhard2018	lob_inflam	Macrophages_4	-0.648274	0.0910583	-0.648078	-0.647614	-0.826548	-0.47092	-0.826941	-0.469999	0.00010001	5.50799e-13	0.000189493	1.80261e-12
gerhard2018	lob_inflam	NK_like_cells_1	-0.968286	0.0805463	-0.972706	-0.969085	-1.14463	-0.826514	-1.12173	-0.805997	0.00010001	7.04135e-34	0.000189493	1.26744e-32
gerhard2018	lob_inflam	Plasma_cells_1	-0.624128	0.0928057	-0.623879	-0.623505	-0.80563	-0.442688	-0.806273	-0.442482	0.00010001	8.9366e-12	0.000189493	2.01074e-11
gerhard2018	lob_inflam	T_cells_alpha_beta_1	-0.636285	0.0918033	-0.635945	-0.635799	-0.816403	-0.457066	-0.816556	-0.456694	0.00010001	2.14543e-12	0.000189493	5.51682e-12
gerhard2018	lob_inflam	T_cells_gamma_delta_1	-0.650322	0.0847331	-0.650198	-0.650039	-0.816787	-0.483029	-0.816519	-0.484372	0.00010001	8.36941e-15	0.000189493	3.76623e-14
gerhard2018	lob_inflam	T_cells_gamma_delta_2	-0.383448	0.0696615	-0.382969	-0.383265	-0.51904	-0.244465	-0.520461	-0.247393	0.00010001	1.92531e-08	0.000189493	3.64795e-08
gerhard2018	fibrosis	gerhard2018_1	0.739213	0.266619	0.735516	0.725624	0.239029	1.28163	0.220347	1.26547	0.00230023	0.00290178	0.00828083	0.0149235
gerhard2018	lob_inflam	gerhard2018_1	0.182442	0.10955	0.18805	0.181266	-0.00626041	0.424187	-0.0378817	0.391547	0.029703	0.0430289	0.0445545	0.0619617
gerhard2018	lob_inflam	gerhard2018_10	0.0464571	0.0285356	0.0450354	0.0424775	-0.00501837	0.108131	-0.00804985	0.103807	0.0380038	0.0572574	0.0526206	0.0792795
gerhard2018	fibrosis	gerhard2018_10	-0.035422	0.126593	-0.0333544	-0.0183487	-0.313462	0.195257	-0.285607	0.210628	0.445645	0.396091	0.458377	0.415461
gerhard2018	lob_inflam	gerhard2018_11	-0.561213	0.0776407	-0.563198	-0.561899	-0.717209	-0.416053	-0.711401	-0.407055	0.00010001	2.02471e-13	0.000189493	7.28896e-13
gerhard2018	fibrosis	gerhard2018_11	-0.641793	0.17589	-0.63768	-0.637277	-0.97525	-0.288233	-0.990644	-0.301168	0.00040004	0.000144229	0.00205735	0.00103845
gerhard2018	lob_inflam	gerhard2018_12	0.191338	0.140984	0.194243	0.185626	-0.0542571	0.4966	-0.0878905	0.464758	0.0721072	0.0841386	0.0961429	0.108178
gerhard2018	fibrosis	gerhard2018_12	-0.0386038	0.172013	-0.0418358	-0.0467092	-0.369603	0.301739	-0.37251	0.301767	0.39994	0.40392	0.423466	0.415461
gerhard2018	fibrosis	gerhard2018_13	1.24192	0.42973	1.27521	1.26675	0.479666	2.14152	0.366382	2.05089	0.00090009	0.00150134	0.00360036	0.00900806
gerhard2018	lob_inflam	gerhard2018_13	-0.0177703	0.113071	-0.0150388	-0.0200426	-0.230273	0.214773	-0.242117	0.201114	0.432443	0.447096	0.457881	0.46832
gerhard2018	lob_inflam	gerhard2018_14	-0.674789	0.0690294	-0.680222	-0.676657	-0.828447	-0.548208	-0.80465	-0.53406	0.00010001	3.29054e-23	0.000189493	2.96149e-22
gerhard2018	fibrosis	gerhard2018_14	-1.13347	0.072595	-1.13458	-1.13218	-1.28442	-0.998804	-1.27465	-0.990087	0.00010001	2.31548e-55	0.000720072	8.33572e-54
gerhard2018	lob_inflam	gerhard2018_2	0.26729	0.158189	0.271583	0.256858	0.000759126	0.628674	-0.0470477	0.573041	0.0245025	0.0430054	0.0397605	0.0619617
gerhard2018	fibrosis	gerhard2018_2	0.451257	0.324946	0.444954	0.432889	-0.157166	1.11016	-0.179322	1.09444	0.0832083	0.0854501	0.176206	0.174815
gerhard2018	lob_inflam	gerhard2018_3	0.0504823	0.082847	0.0493461	0.0291777	-0.0554033	0.260872	-0.110759	0.213996	0.285029	0.275711	0.320657	0.310175
gerhard2018	fibrosis	gerhard2018_3	0.020871	0.0584894	0.0209885	0.0182098	-0.0881035	0.140804	-0.0938836	0.135391	0.368237	0.359857	0.401713	0.392571
gerhard2018	lob_inflam	gerhard2018_4	-0.266471	0.115283	-0.26922	-0.284083	-0.451906	0.00222534	-0.489674	-0.0377718	0.0254025	0.00976405	0.0397605	0.0159775
gerhard2018	fibrosis	gerhard2018_4	-0.302095	0.162977	-0.313172	-0.318795	-0.614383	0.0208822	-0.610446	0.0284116	0.0337034	0.0273297	0.0933324	0.0756822
gerhard2018	fibrosis	gerhard2018_5	0.462668	0.27977	0.450128	0.447833	-0.0807553	1.01075	-0.073131	1.02355	0.0487049	0.0538164	0.125241	0.138385
gerhard2018	lob_inflam	gerhard2018_5	0.0131334	0.161526	0.0128405	0.00479668	-0.277792	0.345271	-0.30316	0.330012	0.488749	0.46832	0.488749	0.46832
gerhard2018	lob_inflam	gerhard2018_6	-0.549146	0.0392681	-0.551597	-0.551075	-0.631799	-0.47729	-0.623658	-0.46973	0.00010001	4.02017e-45	0.000189493	1.44726e-43
gerhard2018	fibrosis	gerhard2018_6	0.0781109	0.717355	0.00528505	-0.0563525	-0.895106	1.63727	-1.25505	1.55693	0.529153	0.497061	0.529153	0.497061
gerhard2018	lob_inflam	gerhard2018_7	0.522022	0.223996	0.530104	0.522191	0.121904	0.994649	0.0749152	0.952965	0.0030003	0.00897681	0.00514337	0.0153888
gerhard2018	fibrosis	gerhard2018_7	0.780749	0.371865	0.791532	0.769474	0.12579	1.56565	0.0411231	1.49881	0.00710071	0.016646	0.0213021	0.0544779
gerhard2018	lob_inflam	gerhard2018_8	0.188811	0.168623	0.195658	0.190337	-0.127527	0.540833	-0.148533	0.512459	0.118212	0.122958	0.146746	0.152637
gerhard2018	fibrosis	gerhard2018_8	-0.309486	0.281913	-0.319877	-0.306859	-0.920458	0.204059	-0.851633	0.253443	0.118012	0.128257	0.18261	0.185049
gerhard2018	fibrosis	gerhard2018_9	1.56363	0.714278	1.52315	1.43261	0.494682	3.14461	0.204157	3.00408	0.00010001	0.0164855	0.000720072	0.0544779
gerhard2018	lob_inflam	gerhard2018_9	0.106704	0.075548	0.107695	0.106936	-0.0373904	0.256813	-0.0423572	0.253785	0.0764076	0.0770045	0.0982384	0.102673
gerhard2018	fibrosis	Dendritic_cells_1	-0.93049	0.222335	-0.953024	-0.956864	-1.37778	-0.502649	-1.34372	-0.472186	0.00010001	9.0785e-06	0.000720072	0.000108942
gerhard2018	fibrosis	Hepatic_stellate_cells_2	1.48256	0.365888	1.51101	1.50507	0.806321	2.24433	0.736973	2.17123	0.00010001	1.81608e-05	0.000720072	0.000163448
gerhard2018	fibrosis	NK_like_cells_1	-2.00921	0.138518	-2.00932	-2.00583	-2.30095	-1.74892	-2.28058	-1.7376	0.00010001	5.56137e-48	0.000720072	1.00105e-46
gerhard2018	fibrosis	Macrophages_1	1.22698	0.589154	1.19735	1.14364	0.291527	2.4965	0.10188	2.41132	0.00020002	0.0210605	0.00120012	0.0631815
gerhard2018	lob_inflam	Cholangiocytes_3	0.540166	0.192577	0.550142	0.546178	0.190465	0.936802	0.152745	0.907634	0.00070007	0.00214009	0.00126013	0.00385216
gerhard2018	fibrosis	Cholangiocytes_3	0.921213	0.354848	0.936742	0.914898	0.295462	1.68869	0.210195	1.60117	0.00070007	0.00414724	0.00315032	0.0186626
gerhard2018	fibrosis	Macrophages_3	1.26138	0.566524	1.24804	1.215	0.22655	2.42702	0.164355	2.38509	0.0050005	0.013798	0.0163653	0.0544779
gerhard2018	lob_inflam	Cholangiocytes_1	-0.207242	0.11389	-0.203291	-0.201547	-0.427927	0.0156819	-0.434412	0.0120267	0.0348035	0.0371318	0.050117	0.0581194
gerhard2018	fibrosis	T_cells_gamma_delta_2	0.984127	0.688816	0.945417	0.864872	-0.1325	2.47727	-0.327218	2.37289	0.0556056	0.0849501	0.133453	0.174815
gerhard2018	fibrosis	Cholangiocytes_1	-0.38308	0.263365	-0.370624	-0.363552	-0.919249	0.124693	-0.911722	0.120648	0.0729073	0.0796741	0.164041	0.174815
gerhard2018	fibrosis	Endothelial_cells_1	0.478348	0.352728	0.476237	0.475041	-0.212959	1.16997	-0.210875	1.17179	0.0890089	0.0884836	0.178018	0.174815
gerhard2018	fibrosis	Hepatic_stem_cells_1	-0.377495	0.283768	-0.376545	-0.379479	-0.919938	0.200457	-0.934621	0.177731	0.0952095	0.0922637	0.180397	0.174815
gerhard2018	fibrosis	Cholangiocytes_2	-0.349245	0.28051	-0.348046	-0.349777	-0.88912	0.218995	-0.900234	0.199346	0.108311	0.107347	0.18261	0.185049
gerhard2018	fibrosis	Dendritic_cells_2	-0.341116	0.281039	-0.340036	-0.342764	-0.881601	0.229954	-0.893023	0.208631	0.113211	0.113154	0.18261	0.185049
gerhard2018	fibrosis	Hepatic_stellate_cells_3	-0.325698	0.282841	-0.32453	-0.326686	-0.869541	0.247856	-0.881224	0.227493	0.123512	0.12561	0.18261	0.185049
gerhard2018	fibrosis	Macrophages_2	0.41326	0.354385	0.401688	0.396262	-0.283435	1.10615	-0.26975	1.11941	0.125613	0.128506	0.18261	0.185049
gerhard2018	fibrosis	Macrophages_4	-0.329058	0.287921	-0.328549	-0.331557	-0.881494	0.252904	-0.893883	0.234749	0.126813	0.126913	0.18261	0.185049
gerhard2018	fibrosis	B_cells_mature_1	-0.304332	0.288373	-0.302886	-0.305285	-0.856685	0.275649	-0.870979	0.259422	0.142914	0.146784	0.183747	0.188722
gerhard2018	fibrosis	Endothelial_cells_2	-0.315372	0.286006	-0.314593	-0.316262	-0.86484	0.261816	-0.876714	0.244411	0.133413	0.135677	0.183747	0.18786
gerhard2018	fibrosis	Plasma_cells_1	-0.307438	0.286797	-0.306043	-0.30706	-0.860489	0.2738	-0.870945	0.253279	0.140814	0.142962	0.183747	0.188722
gerhard2018	fibrosis	T_cells_alpha_beta_1	-0.294833	0.290078	-0.294229	-0.296372	-0.852873	0.293344	-0.863979	0.273106	0.150415	0.155217	0.186722	0.192683
gerhard2018	fibrosis	Hepatocytes_1	-0.228776	0.259525	-0.222895	-0.229663	-0.715943	0.308834	-0.743317	0.274	0.191119	0.19521	0.229343	0.234251
gerhard2018	fibrosis	T_cells_gamma_delta_1	-0.243735	0.299983	-0.244465	-0.246305	-0.819076	0.360577	-0.830962	0.344951	0.19882	0.207557	0.230888	0.241033
gerhard2018	fibrosis	Hepatic_stellate_cells_1	0.266654	0.339274	0.261463	0.262918	-0.41771	0.919477	-0.393118	0.93681	0.218922	0.220456	0.246287	0.248013
gerhard2018	lob_inflam	Macrophages_1	0.0735583	0.104915	0.0778351	0.0758678	-0.120448	0.288156	-0.136348	0.274911	0.234323	0.229078	0.281188	0.274893
gerhard2018	lob_inflam	Hepatocytes_1	-0.0615865	0.0946843	-0.0606082	-0.0622045	-0.242235	0.125903	-0.248143	0.123013	0.260326	0.261051	0.302314	0.303156
gerhard2018	lob_inflam	Macrophages_3	0.0578274	0.131378	0.06042	0.0492754	-0.168544	0.3487	-0.202262	0.312731	0.341234	0.322796	0.372255	0.352141
gerhard2018	lob_inflam	Hepatic_stellate_cells_2	-0.0120521	0.0763054	-0.0076763	-0.00951602	-0.150488	0.147922	-0.165984	0.133128	0.449045	0.459934	0.461875	0.46832
gerhard2018	fibrosis_vs_lob_inflam	B_cells_mature_1	1.06437	0.209935	1.06409	1.06441	0.659502	1.48439	0.653184	1.47611	0.00010001	2.003e-07	0.000180018	1.9164e-06
gerhard2018	fibrosis_vs_lob_inflam	Cholangiocytes_2	0.973741	0.201555	0.974428	0.975127	0.588928	1.3767	0.578013	1.36809	0.00010001	6.67206e-07	0.000180018	1.97495e-06
gerhard2018	fibrosis_vs_lob_inflam	Dendritic_cells_2	0.988427	0.20195	0.989078	0.990359	0.602984	1.39207	0.59196	1.38359	0.00010001	4.85006e-07	0.000180018	1.94002e-06
gerhard2018	fibrosis_vs_lob_inflam	Endothelial_cells_1	1.48697	0.292779	1.48173	1.48251	0.906583	2.05869	0.918371	2.06604	0.00010001	2.08648e-07	0.000180018	1.9164e-06
gerhard2018	fibrosis_vs_lob_inflam	Endothelial_cells_2	1.03319	0.209843	1.03308	1.03326	0.633339	1.45191	0.622007	1.44458	0.00010001	4.25866e-07	0.000180018	1.9164e-06
gerhard2018	fibrosis_vs_lob_inflam	Hepatic_stellate_cells_1	1.373	0.283308	1.36983	1.37266	0.813155	1.91456	0.820903	1.93145	0.00010001	6.65369e-07	0.000180018	1.97495e-06
gerhard2018	fibrosis_vs_lob_inflam	Hepatic_stellate_cells_2	1.45695	0.311684	1.46409	1.45944	0.859961	2.07975	0.83891	2.06069	0.00010001	1.31766e-06	0.000180018	3.38827e-06
gerhard2018	fibrosis_vs_lob_inflam	Hepatic_stellate_cells_3	0.996653	0.204885	0.997009	0.997324	0.605854	1.40738	0.594729	1.39786	0.00010001	5.68864e-07	0.000180018	1.97495e-06
gerhard2018	fibrosis_vs_lob_inflam	Hepatic_stem_cells_1	1.00302	0.202787	1.00321	1.00314	0.614695	1.40658	0.605383	1.40029	0.00010001	3.76602e-07	0.000180018	1.9164e-06
gerhard2018	fibrosis_vs_lob_inflam	Macrophages_1	1.28086	0.409966	1.26777	1.23944	0.577108	2.14466	0.490424	2.09746	0.00010001	0.000992793	0.000180018	0.00198559
gerhard2018	fibrosis_vs_lob_inflam	Macrophages_2	1.49791	0.295563	1.49159	1.48811	0.920264	2.07778	0.924946	2.08353	0.00010001	2.24872e-07	0.000180018	1.9164e-06
gerhard2018	fibrosis_vs_lob_inflam	Macrophages_3	1.31092	0.498874	1.31151	1.27088	0.450593	2.36198	0.332562	2.28811	0.00010001	0.00428256	0.000180018	0.00770861
gerhard2018	fibrosis_vs_lob_inflam	Macrophages_4	1.03286	0.209657	1.03258	1.03323	0.630524	1.4502	0.622214	1.44406	0.00010001	4.21632e-07	0.000180018	1.9164e-06
gerhard2018	fibrosis_vs_lob_inflam	NK_like_cells_1	-0.514986	0.115742	-0.514834	-0.507689	-0.767959	-0.311401	-0.741989	-0.288288	0.00010001	4.33146e-06	0.000180018	1.03955e-05
gerhard2018	fibrosis_vs_lob_inflam	Plasma_cells_1	1.01065	0.209618	1.01063	1.01143	0.608686	1.42621	0.599833	1.42152	0.00010001	7.13175e-07	0.000180018	1.97495e-06
gerhard2018	fibrosis_vs_lob_inflam	T_cells_alpha_beta_1	1.04512	0.210991	1.04491	1.04525	0.641634	1.46677	0.6318	1.45887	0.00010001	3.66543e-07	0.000180018	1.9164e-06
gerhard2018	fibrosis_vs_lob_inflam	T_cells_gamma_delta_1	1.12833	0.226786	1.12693	1.12741	0.692976	1.57828	0.685236	1.57422	0.00010001	3.36288e-07	0.000180018	1.9164e-06
gerhard2018	fibrosis_vs_lob_inflam	T_cells_gamma_delta_2	1.64113	0.48166	1.62708	1.59316	0.80867	2.66648	0.711136	2.59921	0.00010001	0.000364989	0.000180018	0.000772919
gerhard2018	fibrosis_vs_lob_inflam	gerhard2018_9	1.3306	0.481981	1.3147	1.28116	0.557174	2.36873	0.401842	2.29117	0.00010001	0.00318883	0.000180018	0.00604199
gerhard2018	fibrosis_vs_lob_inflam	gerhard2018_13	1.44685	0.333635	1.45131	1.44702	0.824339	2.12011	0.788485	2.09631	0.00010001	6.80717e-06	0.000180018	1.53161e-05
gerhard2018	fibrosis_vs_lob_inflam	gerhard2018_10	-0.310782	0.131399	-0.30575	-0.295529	-0.587817	-0.0746754	-0.573351	-0.0582754	0.00090009	0.00998577	0.00154301	0.0163404
gerhard2018	fibrosis_vs_lob_inflam	gerhard2018_6	0.810218	0.503814	0.784472	0.775395	0.0942697	1.90088	-0.151492	1.82342	0.00280028	0.0597273	0.00458228	0.089591
gerhard2018	fibrosis_vs_lob_inflam	gerhard2018_8	-0.543186	0.212317	-0.538831	-0.535618	-0.960253	-0.123257	-0.963675	-0.131407	0.00640064	0.00557663	0.0100184	0.00955994
gerhard2018	fibrosis_vs_lob_inflam	gerhard2018_1	0.411348	0.225072	0.420992	0.416237	-0.00714384	0.876914	-0.0394282	0.842837	0.0271027	0.0307086	0.0406541	0.0480657
gerhard2018	fibrosis_vs_lob_inflam	gerhard2018_5	0.301902	0.214381	0.299399	0.287682	-0.0869679	0.758196	-0.115774	0.724583	0.0716072	0.0812702	0.103114	0.117029
gerhard2018	fibrosis_vs_lob_inflam	gerhard2018_14	-0.186433	0.19804	-0.187085	-0.152526	-0.686909	0.00955211	-0.573932	0.20237	0.0836084	0.17241	0.115765	0.22167
gerhard2018	fibrosis_vs_lob_inflam	gerhard2018_12	-0.246681	0.208619	-0.25516	-0.238356	-0.706775	0.114906	-0.647087	0.170683	0.0980098	0.110647	0.13068	0.153204
gerhard2018	fibrosis_vs_lob_inflam	Cholangiocytes_3	0.388775	0.347489	0.389875	0.379258	-0.259062	1.09848	-0.293392	1.06874	0.129013	0.130936	0.165874	0.174581
gerhard2018	fibrosis_vs_lob_inflam	gerhard2018_7	0.282883	0.359988	0.280839	0.272106	-0.381879	1.01929	-0.420638	0.99049	0.225723	0.217656	0.280207	0.261187
gerhard2018	fibrosis_vs_lob_inflam	gerhard2018_2	0.219761	0.310242	0.226429	0.212993	-0.347456	0.861935	-0.394969	0.821156	0.240124	0.232742	0.288149	0.270281
gerhard2018	fibrosis_vs_lob_inflam	Dendritic_cells_1	0.124129	0.238091	0.121143	0.132408	-0.386988	0.555955	-0.339535	0.593763	0.286729	0.305442	0.307937	0.32341
gerhard2018	fibrosis_vs_lob_inflam	gerhard2018_3	-0.247238	0.303214	-0.254553	-0.230537	-0.966986	0.121107	-0.834212	0.354364	0.290829	0.20059	0.307937	0.249008
gerhard2018	fibrosis_vs_lob_inflam	gerhard2018_4	-0.193235	0.303428	-0.195697	-0.162712	-0.905711	0.287157	-0.785481	0.403936	0.283128	0.259479	0.307937	0.291914
gerhard2018	fibrosis_vs_lob_inflam	gerhard2018_11	-0.104481	0.168317	-0.0979296	-0.0982271	-0.429474	0.233095	-0.440927	0.218863	0.277428	0.280345	0.307937	0.305831
gerhard2018	fibrosis_vs_lob_inflam	Cholangiocytes_1	0.0240994	0.18726	0.0309772	0.0293441	-0.33392	0.39968	-0.349801	0.384244	0.434043	0.434305	0.446445	0.446714
gerhard2018	fibrosis_vs_lob_inflam	Hepatocytes_1	-0.00796681	0.190425	-0.00713645	-0.0122682	-0.366677	0.376289	-0.382023	0.364428	0.477648	0.485053	0.477648	0.485053
gerhard2018	fibrosis_severity	B_cells_mature_1	-0.192641	0.253287	-0.205022	-0.204607	-0.700809	0.289155	-0.676693	0.316174	0.207321	0.209129	0.327517	0.321429
gerhard2018	fibrosis_severity	Cholangiocytes_1	0.179534	0.29272	0.145815	0.149808	-0.426566	0.718135	-0.360467	0.786974	0.310631	0.309193	0.33887	0.327381
gerhard2018	fibrosis_severity	Cholangiocytes_2	-0.118573	0.251023	-0.132208	-0.132548	-0.622972	0.361493	-0.596935	0.387059	0.293829	0.299209	0.330558	0.32641
gerhard2018	fibrosis_severity	Cholangiocytes_3	-0.543657	0.299375	-0.546901	-0.534121	-1.17282	-0.00849434	-1.12718	0.0463514	0.0233023	0.0338644	0.0867687	0.135458
gerhard2018	fibrosis_severity	Dendritic_cells_1	-0.157084	0.170802	-0.155604	-0.151509	-0.508504	0.159572	-0.493329	0.176202	0.179218	0.181142	0.322592	0.321429
gerhard2018	fibrosis_severity	Dendritic_cells_2	-0.128727	0.25142	-0.14229	-0.142392	-0.633986	0.35096	-0.607938	0.377609	0.282028	0.285715	0.327517	0.321429
gerhard2018	fibrosis_severity	Endothelial_cells_1	-0.612249	0.309294	-0.620112	-0.622154	-1.22655	-0.00577496	-1.21059	0.00181923	0.0241024	0.0224854	0.0867687	0.115639
gerhard2018	fibrosis_severity	Endothelial_cells_2	-0.167249	0.254138	-0.180007	-0.180133	-0.677088	0.3156	-0.652592	0.343612	0.237524	0.239378	0.327517	0.321429
gerhard2018	fibrosis_severity	Hepatic_stellate_cells_1	-0.605161	0.296908	-0.613749	-0.616678	-1.19077	-0.0213144	-1.1785	-0.0146429	0.0213021	0.0193609	0.0867687	0.115639
gerhard2018	fibrosis_severity	Hepatic_stellate_cells_2	-0.212693	0.356096	-0.242312	-0.241422	-0.952652	0.435928	-0.88101	0.514861	0.254225	0.248104	0.327517	0.321429
gerhard2018	fibrosis_severity	Hepatic_stellate_cells_3	-0.138691	0.25254	-0.151835	-0.152279	-0.646981	0.342602	-0.620516	0.369421	0.270127	0.273842	0.327517	0.321429
gerhard2018	fibrosis_severity	Hepatic_stem_cells_1	-0.14339	0.247854	-0.156278	-0.157519	-0.639371	0.329187	-0.616287	0.355283	0.260326	0.264177	0.327517	0.321429
gerhard2018	fibrosis_severity	Hepatocytes_1	0.161944	0.309265	0.1296	0.135027	-0.481157	0.716446	-0.411859	0.800436	0.335534	0.337586	0.355271	0.347232
gerhard2018	fibrosis_severity	Macrophages_1	-0.548921	0.362007	-0.56613	-0.538115	-1.34832	0.0521813	-1.24123	0.177807	0.0421042	0.0589246	0.116596	0.176774
gerhard2018	fibrosis_severity	Macrophages_2	-0.699359	0.288444	-0.704519	-0.703955	-1.26484	-0.135775	-1.25954	-0.12886	0.00790079	0.00729336	0.0474047	0.0687821
gerhard2018	fibrosis_severity	Macrophages_3	-1.0214	0.419601	-1.01777	-0.984163	-1.90551	-0.294618	-1.84743	-0.202627	0.00040004	0.00764245	0.0144014	0.0687821
gerhard2018	fibrosis_severity	Macrophages_4	-0.161702	0.253327	-0.174636	-0.174048	-0.670154	0.319479	-0.645282	0.347743	0.243224	0.245296	0.327517	0.321429
gerhard2018	fibrosis_severity	NK_like_cells_1	0.225554	0.0844402	0.227328	0.228718	0.0573172	0.388293	0.0582811	0.389281	0.0040004	0.00354941	0.0288029	0.0687821
gerhard2018	fibrosis_severity	Plasma_cells_1	-0.174477	0.255817	-0.188134	-0.188961	-0.689541	0.313003	-0.662211	0.340572	0.226623	0.23104	0.327517	0.321429
gerhard2018	fibrosis_severity	T_cells_alpha_beta_1	-0.172276	0.254284	-0.184989	-0.184525	-0.682842	0.311484	-0.65795	0.338825	0.231323	0.233463	0.327517	0.321429
gerhard2018	fibrosis_severity	T_cells_gamma_delta_1	-0.274215	0.262185	-0.285586	-0.286225	-0.798677	0.225672	-0.776718	0.25103	0.139614	0.138021	0.295653	0.29228
gerhard2018	fibrosis_severity	T_cells_gamma_delta_2	-0.937319	0.412608	-0.929487	-0.89249	-1.82786	-0.219857	-1.75385	-0.136455	0.0020002	0.0121387	0.0252025	0.0873983
gerhard2018	fibrosis_severity	gerhard2018_1	-0.540429	0.206621	-0.539783	-0.533678	-0.964963	-0.152399	-0.946046	-0.136105	0.00210021	0.0044951	0.0252025	0.0687821
gerhard2018	fibrosis_severity	gerhard2018_2	-0.43182	0.25611	-0.427978	-0.415216	-0.968182	0.031892	-0.937629	0.066305	0.0368037	0.0473542	0.110411	0.170475
gerhard2018	fibrosis_severity	gerhard2018_3	0.0953542	0.182633	0.105676	0.0858056	-0.139908	0.528915	-0.272922	0.442986	0.358936	0.28142	0.360436	0.321429
gerhard2018	fibrosis_severity	gerhard2018_4	0.0559108	0.150335	0.0515284	0.0539135	-0.251495	0.333967	-0.234358	0.354945	0.360436	0.365891	0.360436	0.365891
gerhard2018	fibrosis_severity	gerhard2018_5	-0.216152	0.240697	-0.222335	-0.21934	-0.701744	0.242639	-0.681726	0.261788	0.175918	0.177817	0.322592	0.321429
gerhard2018	fibrosis_severity	gerhard2018_6	-0.58733	0.408886	-0.568868	-0.533029	-1.52406	-0.00913521	-1.40719	0.19561	0.019702	0.0820729	0.0867687	0.211045
gerhard2018	fibrosis_severity	gerhard2018_7	-0.392393	0.307431	-0.394736	-0.378677	-1.04438	0.15167	-0.992603	0.212505	0.0953095	0.099574	0.228743	0.238978
gerhard2018	fibrosis_severity	gerhard2018_8	0.193748	0.209981	0.194211	0.194172	-0.208518	0.607399	-0.21827	0.604839	0.175618	0.177509	0.322592	0.321429
gerhard2018	fibrosis_severity	gerhard2018_9	-0.707019	0.432036	-0.697881	-0.652422	-1.66402	0.0108169	-1.56293	0.130618	0.0275028	0.0531196	0.090009	0.173846
gerhard2018	fibrosis_severity	gerhard2018_10	0.295289	0.156568	0.287189	0.27518	0.0296717	0.626154	-0.00347834	0.610256	0.00310031	0.0333061	0.0279028	0.135458
gerhard2018	fibrosis_severity	gerhard2018_11	0.31022	0.236808	0.289067	0.288584	-0.178139	0.759379	-0.132763	0.795508	0.108911	0.111104	0.24505	0.249983
gerhard2018	fibrosis_severity	gerhard2018_12	0.0663128	0.123887	0.0727449	0.0736857	-0.173311	0.314043	-0.182933	0.302694	0.276328	0.278538	0.327517	0.321429
gerhard2018	fibrosis_severity	gerhard2018_13	-0.57583	0.413601	-0.588886	-0.591235	-1.39306	0.218452	-1.37342	0.24787	0.0769077	0.0772519	0.197763	0.211045
gerhard2018	fibrosis_severity	gerhard2018_14	0.010009	0.0121015	0.0104716	0.0100825	-0.0119728	0.0359674	-0.014172	0.033265	0.194319	0.193434	0.327517	0.321429

## Sheet: S4
module	coef	p.value_fisher	p.value_fisher_BH	GO_id	GO_term	GO_definition	GO_ontology
B-cells-mature_1	0.136852	2.81345e-156	2.70503e-152	GO:0006614	SRP-dependent cotranslational protein targeting to membrane	The targeting of proteins to a membrane that occurs during translation and is dependent upon two key components, the signal-recognition particle (SRP) and the SRP receptor. SRP is a cytosolic particle that transiently binds to the endoplasmic reticulum (ER) signal sequence in a nascent protein, to the large ribosomal unit, and to the SRP receptor in the ER membrane.	BP
B-cells-mature_1	0.0939823	1.33967e-154	1.22142e-150	GO:0006613	cotranslational protein targeting to membrane	The targeting of proteins to a membrane that occurs during translation. The transport of most secretory proteins, particularly those with more than 100 amino acids, into the endoplasmic reticulum lumen occurs in this manner, as does the import of some proteins into mitochondria.	BP
B-cells-mature_1	0.0389253	3.39642e-151	2.64124e-147	GO:0045047	protein targeting to ER	The process of directing proteins towards the endoplasmic reticulum (ER) using signals contained within the protein. One common mechanism uses a 16- to 30-residue signal sequence, typically located at the N-terminus of the protein and containing positively charged amino acids followed by a continuous stretch of hydrophobic residues, which directs the ribosome to the ER membrane and initiates tran…	BP
B-cells-mature_1	0.0266033	8.06812e-150	5.84446e-146	GO:0072599	establishment of protein localization to endoplasmic reticulum	The directed movement of a protein to a specific location in the endoplasmic reticulum.	BP
B-cells-mature_1	0.104363	2.53685e-148	1.76513e-144	GO:0022626	cytosolic ribosome	A ribosome located in the cytosol.	CC
B-cells-mature_1	0.0999826	2.54528e-145	1.66167e-141	GO:0000184	nuclear-transcribed mRNA catabolic process, nonsense-mediated decay	The nonsense-mediated decay pathway for nuclear-transcribed mRNAs degrades mRNAs in which an amino-acid codon has changed to a nonsense codon; this prevents the translation of such mRNAs into truncated, and potentially harmful, proteins.	BP
B-cells-mature_1	0.0352205	6.41663e-135	3.64854e-131	GO:0003735	structural constituent of ribosome	The action of a molecule that contributes to the structural integrity of the ribosome.	MF
B-cells-mature_1	0.0349425	5.66079e-132	3.18452e-128	GO:0019083	viral transcription	The process by which a viral genome, or part of a viral genome, is transcribed within the host cell.	BP
B-cells-mature_1	0.0040569	1.14173e-129	6.28905e-126	GO:0019080	viral gene expression	A process by which a viral gene is converted into a mature gene product or products (proteins or RNA). This includes viral transcription, processing to produce a mature RNA product, and viral translation.	BP
B-cells-mature_1	0.0204211	1.68485e-129	9.18511e-126	GO:0006413	translational initiation	The process preceding formation of the peptide bond between the first two amino acids of a protein. This includes the formation of a complex of the ribosome, mRNA or circRNA, and an initiation complex that contains the first aminoacyl-tRNA.	BP
B-cells-mature_1	0.00213207	2.39566e-128	1.29269e-124	GO:0000956	nuclear-transcribed mRNA catabolic process	The chemical reactions and pathways resulting in the breakdown of nuclear-transcribed mRNAs in eukaryotic cells.	BP
B-cells-mature_1	0.0746963	4.33516e-65	1.76342e-61	GO:0022627	cytosolic small ribosomal subunit	The small subunit of a ribosome located in the cytosol.	CC
B-cells-mature_1	0.0358158	4.12841e-39	1.33934e-35	GO:0042788	polysomal ribosome	A ribosome bound to mRNA that forms part of a polysome.	CC
B-cells-mature_1	0.0246874	0.000404335	0.411973	GO:0045277	respiratory chain complex IV	A part of the respiratory chain, containing the 13 polypeptide subunits of cytochrome c oxidase, including cytochrome a and cytochrome a3. Catalyzes the oxidation of reduced cytochrome c by dioxygen (O2).	CC
B-cells-mature_1	0.00685761	0.00052236	0.515348	GO:0006123	mitochondrial electron transport, cytochrome c to oxygen	The transfer of electrons from cytochrome c to oxygen that occurs during oxidative phosphorylation, mediated by the multisubunit enzyme known as complex IV.	BP
B-cells-mature_1	0.00470585	0.00052236	0.515348	GO:0019646	aerobic electron transport chain	A process in which a series of electron carriers operate together to transfer electrons from donors such as NADH and FADH2 to oxygen to generate a transmembrane electrochemical gradient.	BP
B-cells-mature_1	0.0523462	0.00794753	1	GO:0098574	cytoplasmic side of lysosomal membrane	The side (leaflet) of the lysosomal membrane that faces the cytoplasm.	CC
Cholangiocytes_1	0.00243406	4.0995e-11	7.2746e-08	GO:0001889	liver development	The process whose specific outcome is the progression of the liver over time, from its formation to the mature structure. The liver is an exocrine gland which secretes bile and functions in metabolism of protein and carbohydrate and fat, synthesizes substances involved in the clotting of the blood, synthesizes vitamin A, detoxifies poisonous substances, stores glycogen, and breaks down worn-out e…	BP
Cholangiocytes_1	0.000248616	4.8177e-11	8.49207e-08	GO:0061008	hepaticobiliary system development	The progression of the hepaticobiliary system over time, from its formation to the mature structure. The hepaticobiliary system is responsible for metabolic and catabolic processing of small molecules absorbed from the blood or gut, hormones and serum proteins, detoxification, storage of glycogen, triglycerides, metals and lipid soluble vitamins and excretion of bile. Included are the synthesis o…	BP
Cholangiocytes_1	4.76785e-05	7.27896e-11	1.27034e-07	GO:0072562	blood microparticle	A phospholipid microvesicle that is derived from any of several cell types, such as platelets, blood cells, endothelial cells, or others, and contains membrane receptors as well as other proteins characteristic of the parental cell. Microparticles are heterogeneous in size, and are characterized as microvesicles free of nucleic acids.	CC
Cholangiocytes_1	0.00961547	2.69163e-10	4.5734e-07	GO:0004867	serine-type endopeptidase inhibitor activity	Stops, prevents or reduces the activity of serine-type endopeptidases, enzymes that catalyze the hydrolysis of nonterminal peptide bonds in a polypeptide chain; a serine residue (and a histidine residue) are at the active center of the enzyme.	MF
Cholangiocytes_1	0.152457	4.64731e-08	7.18573e-05	GO:0005577	fibrinogen complex	A highly soluble, elongated protein complex found in blood plasma and involved in clot formation. It is converted into fibrin monomer by the action of thrombin. In the mouse, fibrinogen is a hexamer, 46 nm long and 9 nm maximal diameter, containing two sets of nonidentical chains (alpha, beta, and gamma) linked together by disulfide bonds.	CC
Cholangiocytes_1	0.0140316	6.72696e-07	0.000946075	GO:0072575	epithelial cell proliferation involved in liver morphogenesis	The multiplication or reproduction of epithelial cells, resulting in the expansion of a cell population that contributes to the shaping of the liver.	BP
Cholangiocytes_1	0.0140204	6.72696e-07	0.000946075	GO:0072574	hepatocyte proliferation	The multiplication or reproduction of hepatocytes, resulting in the expansion of a cell population. Hepatocytes form the main structural component of the liver. They are specialized epithelial cells that are organized into interconnected plates called lobules.	BP
Cholangiocytes_1	0.000325406	7.98296e-07	0.00111974	GO:0072576	liver morphogenesis	The process in which the anatomical structures of the liver are generated and organized.	BP
Cholangiocytes_1	0.0148771	1.66191e-06	0.0022534	GO:0090482	vitamin transmembrane transporter activity	Enables the transfer of a vitamin from one side of a membrane to the other.	MF
Cholangiocytes_1	0.0694661	1.90852e-05	0.023416	GO:0060059	embryonic retina morphogenesis in camera-type eye	The process in which the anatomical structure of the retina is generated and organized in a camera-type eye during the embryonic life stage.	BP
Cholangiocytes_1	0.00469728	0.00290336	1	GO:0070858	negative regulation of bile acid biosynthetic process	Any process that stops, prevents, or reduces the frequency, rate or extent of the chemical reactions and pathways resulting in the formation of bile acids.	BP
Cholangiocytes_1	0.00324203	0.00290336	1	GO:1904252	negative regulation of bile acid metabolic process		BP
Cholangiocytes_2	0.148693	1.95112e-173	6.44851e-169	GO:0006614	SRP-dependent cotranslational protein targeting to membrane	The targeting of proteins to a membrane that occurs during translation and is dependent upon two key components, the signal-recognition particle (SRP) and the SRP receptor. SRP is a cytosolic particle that transiently binds to the endoplasmic reticulum (ER) signal sequence in a nascent protein, to the large ribosomal unit, and to the SRP receptor in the ER membrane.	BP
Cholangiocytes_2	0.0999905	3.72154e-171	9.83982e-167	GO:0006613	cotranslational protein targeting to membrane	The targeting of proteins to a membrane that occurs during translation. The transport of most secretory proteins, particularly those with more than 100 amino acids, into the endoplasmic reticulum lumen occurs in this manner, as does the import of some proteins into mitochondria.	BP
Cholangiocytes_2	0.12886	7.0631e-171	1.77857e-166	GO:0022626	cytosolic ribosome	A ribosome located in the cytosol.	CC
Cholangiocytes_2	0.0411533	1.26382e-166	2.30453e-162	GO:0045047	protein targeting to ER	The process of directing proteins towards the endoplasmic reticulum (ER) using signals contained within the protein. One common mechanism uses a 16- to 30-residue signal sequence, typically located at the N-terminus of the protein and containing positively charged amino acids followed by a continuous stretch of hydrophobic residues, which directs the ribosome to the ER membrane and initiates tran…	BP
Cholangiocytes_2	0.026664	8.00287e-165	1.20913e-160	GO:0072599	establishment of protein localization to endoplasmic reticulum	The directed movement of a protein to a specific location in the endoplasmic reticulum.	BP
Cholangiocytes_2	0.107359	2.31316e-160	2.60257e-156	GO:0000184	nuclear-transcribed mRNA catabolic process, nonsense-mediated decay	The nonsense-mediated decay pathway for nuclear-transcribed mRNAs degrades mRNAs in which an amino-acid codon has changed to a nonsense codon; this prevents the translation of such mRNAs into truncated, and potentially harmful, proteins.	BP
Cholangiocytes_2	0.0347476	4.77788e-150	3.50911e-146	GO:0003735	structural constituent of ribosome	The action of a molecule that contributes to the structural integrity of the ribosome.	MF
Cholangiocytes_2	0.0421866	8.27274e-149	5.9117e-145	GO:0006413	translational initiation	The process preceding formation of the peptide bond between the first two amino acids of a protein. This includes the formation of a complex of the ribosome, mRNA or circRNA, and an initiation complex that contains the first aminoacyl-tRNA.	BP
Cholangiocytes_2	0.0393622	1.74207e-143	1.09668e-139	GO:0019083	viral transcription	The process by which a viral genome, or part of a viral genome, is transcribed within the host cell.	BP
Cholangiocytes_2	0.065369	1.34566e-95	6.29724e-92	GO:0022625	cytosolic large ribosomal subunit	The large subunit of a ribosome located in the cytosol.	CC
Cholangiocytes_2	0.106401	2.04251e-74	9.07635e-71	GO:0022627	cytosolic small ribosomal subunit	The small subunit of a ribosome located in the cytosol.	CC
Cholangiocytes_2	0.0106357	5.04696e-44	1.69991e-40	GO:0042788	polysomal ribosome	A ribosome bound to mRNA that forms part of a polysome.	CC
Cholangiocytes_2	0.0106097	4.4154e-37	1.39813e-33	GO:0042255	ribosome assembly	The aggregation, arrangement and bonding together of the mature ribosome and of its subunits.	BP
Cholangiocytes_2	0.0184309	1.03334e-36	3.2526e-33	GO:0019843	rRNA binding	Interacting selectively and non-covalently with ribosomal RNA.	MF
Cholangiocytes_2	0.00641236	1.62273e-08	2.54631e-05	GO:0008097	5S rRNA binding	Interacting selectively and non-covalently with 5S ribosomal RNA, the smallest RNA constituent of a ribosome.	MF
Cholangiocytes_2	0.46225	1.06594e-07	0.000160591	GO:0005854	nascent polypeptide-associated complex	A heterodimeric protein complex that can reversibly bind to ribosomes, and is located in direct proximity to newly synthesized polypeptide chains as they emerge from the ribosome.	CC
Cholangiocytes_2	0.0930332	1.47923e-06	0.00201086	GO:0032071	regulation of endodeoxyribonuclease activity	Any process that modulates the frequency, rate or extent of endodeoxyribonuclease activity, the hydrolysis of ester linkages within deoxyribonucleic acid by creating internal breaks.	BP
Cholangiocytes_2	0.00434564	3.78622e-06	0.00499294	GO:0009060	aerobic respiration	The enzymatic release of energy from inorganic and organic compounds (especially carbohydrates and fats) which requires oxygen as the terminal electron acceptor.	BP
Cholangiocytes_2	0.0375672	1.45342e-05	0.0181267	GO:0008656	cysteine-type endopeptidase activator activity involved in apoptotic process	Increases the rate of proteolysis catalyzed by a cysteine-type endopeptidase involved in the apoptotic process.	MF
Cholangiocytes_2	0.0929955	8.96454e-05	0.100647	GO:0008121	ubiquinol-cytochrome-c reductase activity	Enables the transfer of a solute or solutes from one side of a membrane to the other according to the reaction: CoQH2 + 2 ferricytochrome c = CoQ + 2 ferrocytochrome c + 2 H+.	MF
Cholangiocytes_2	0.0910865	8.96454e-05	0.100647	GO:0016681	oxidoreductase activity, acting on diphenols and related substances as donors, cytochrome as acceptor	Catalysis of an oxidation-reduction (redox) reaction in which a diphenol, or related compound, acts as a hydrogen or electron donor and reduces a cytochrome.	MF
Cholangiocytes_2	0.037431	0.00902337	1	GO:0019958	C-X-C chemokine binding	Interacting selectively and non-covalently with a C-X-C chemokine; C-X-C chemokines have a single amino acid between the first two cysteines of the characteristic four cysteine motif.	MF
Cholangiocytes_2	0.0219028	0.0120132	1	GO:0098574	cytoplasmic side of lysosomal membrane	The side (leaflet) of the lysosomal membrane that faces the cytoplasm.	CC
Cholangiocytes_2	0.00249648	0.00119066	1	GO:0006123	mitochondrial electron transport, cytochrome c to oxygen	The transfer of electrons from cytochrome c to oxygen that occurs during oxidative phosphorylation, mediated by the multisubunit enzyme known as complex IV.	BP
Cholangiocytes_2	0.00117916	0.00119066	1	GO:0019646	aerobic electron transport chain	A process in which a series of electron carriers operate together to transfer electrons from donors such as NADH and FADH2 to oxygen to generate a transmembrane electrochemical gradient.	BP
Dendritic-cells_1	0.017086	1.24717e-45	4.28251e-42	GO:0051301	cell division	The process resulting in division and partitioning of components of a cell to form more cells; may or may not be accompanied by the physical separation of a cell into distinct, individually membrane-bounded daughter cells.	BP
Dendritic-cells_1	0.00226703	1.04119e-38	3.33688e-35	GO:1903047	mitotic cell cycle process		BP
Dendritic-cells_1	0.00663813	1.09168e-35	3.39578e-32	GO:0000280	nuclear division	The division of a cell nucleus into two nuclei, with DNA and other nuclear contents distributed between the daughter nuclei.	BP
Dendritic-cells_1	0.00153301	2.30886e-31	6.35904e-28	GO:0140014	mitotic nuclear division		BP
Dendritic-cells_1	0.00806438	2.89357e-29	7.88728e-26	GO:0000819	sister chromatid segregation	The cell cycle process in which sister chromatids are organized and then physically separated and apportioned to two or more sets.	BP
Dendritic-cells_1	0.000374756	4.63928e-27	1.23903e-23	GO:0000070	mitotic sister chromatid segregation	The cell cycle process in which replicated homologous chromosomes are organized and then physically separated and apportioned to two sets during the mitotic cell cycle. Each replicated chromosome, composed of two sister chromatids, aligns at the cell equator, paired with its homologous partner. One homolog of each morphologic type goes into each of the resulting chromosome sets.	BP
Dendritic-cells_1	0.00472241	2.77045e-26	7.28867e-23	GO:0000793	condensed chromosome	A highly compacted molecule of DNA and associated proteins resulting in a cytologically distinct structure.	CC
Dendritic-cells_1	0.0109852	1.04786e-19	2.39877e-16	GO:0000922	spindle pole	Either of the ends of a spindle, where spindle microtubules are organized; usually contains a microtubule organizing center and accessory molecules, spindle microtubules and astral microtubules.	CC
Dendritic-cells_1	0.0361453	8.09959e-17	1.76987e-13	GO:2000816	negative regulation of mitotic sister chromatid separation		BP
Dendritic-cells_1	0.0224606	1.06838e-16	2.32496e-13	GO:1905819	negative regulation of chromosome separation		BP
Dendritic-cells_1	0.00506887	1.39744e-16	3.02857e-13	GO:0033048	negative regulation of mitotic sister chromatid segregation	Any process that stops, prevents, or reduces the frequency, rate or extent of sister chromatid segregation during mitosis.	BP
Dendritic-cells_1	0.0243503	5.19677e-14	1.03701e-10	GO:0000780	condensed nuclear chromosome, centromeric region	The region of a condensed nuclear chromosome that includes the centromere and associated proteins, including the kinetochore. In monocentric chromosomes, this region corresponds to a single area of the chromosome, whereas in holocentric chromosomes, it is evenly distributed along the chromosome.	CC
Dendritic-cells_1	0.00921358	3.27308e-13	6.38677e-10	GO:0008608	attachment of spindle microtubules to kinetochore	The process in which spindle microtubules become physically associated with the proteins making up the kinetochore complex.	BP
Dendritic-cells_1	0.109809	1.90938e-12	3.60602e-09	GO:0051383	kinetochore organization	A process that is carried out at the cellular level which results in the assembly, arrangement of constituent parts, or disassembly of the kinetochore, a multisubunit complex that is located at the centromeric region of DNA and provides an attachment point for the spindle microtubules.	BP
Dendritic-cells_1	0.0399587	6.33856e-11	1.10989e-07	GO:0000778	condensed nuclear chromosome kinetochore	A multisubunit complex that is located at the centromeric region of a condensed nuclear chromosome and provides an attachment point for the spindle microtubules.	CC
Dendritic-cells_1	0.0266341	2.74012e-10	4.61461e-07	GO:0000307	cyclin-dependent protein kinase holoenzyme complex	Cyclin-dependent protein kinases (CDKs) are enzyme complexes that contain a kinase catalytic subunit associated with a regulatory cyclin partner.	CC
Dendritic-cells_1	0.0920561	1.62923e-09	2.69232e-06	GO:0000940	condensed chromosome outer kinetochore	The region of a condensed chromosome kinetochore most external to centromeric DNA; this outer region mediates kinetochore-microtubule interactions.	CC
Dendritic-cells_1	0.232335	1.08191e-07	0.000162533	GO:0032133	chromosome passenger complex	A eukaryotically conserved protein complex that localizes to kinetochores in early mitosis, the spindle mid-zone in anaphase B and to the telophase midbody. It has been proposed that the passenger complex coordinates various events based on its location to different structures during the course of mitosis. Complex members include the BIR-domain-containing protein Survivin, Aurora kinase, INCENP a…	CC
Dendritic-cells_1	0.15024	6.02931e-07	0.000860266	GO:0002480	antigen processing and presentation of exogenous peptide antigen via MHC class I, TAP-independent	The process in which an antigen-presenting cell expresses a peptide antigen of exogenous origin on its cell surface in association with an MHC class I protein complex following intracellular transport via a pathway not requiring TAP (transporter associated with antigen processing). The peptide is typically a fragment of a larger exogenous protein which has been degraded within the cell. Class I h…	BP
Dendritic-cells_1	0.0907182	9.02933e-07	0.00125321	GO:0006265	DNA topological change	The process in which a transformation is induced in the topological structure of a double-stranded DNA helix, resulting in a change in linking number.	BP
Dendritic-cells_1	0.0716175	9.02933e-07	0.00125321	GO:0061575	cyclin-dependent protein serine/threonine kinase activator activity	Binds to and increases the activity of a cyclin-dependent protein serine/threonine kinase.	MF
Dendritic-cells_1	0.0288337	9.02933e-07	0.00125321	GO:0070601	centromeric sister chromatid cohesion	The cell cycle process in which the sister chromatids of a replicated chromosome are joined along the length of the centromeric region of the chromosome.	BP
Dendritic-cells_1	0.00962573	2.35336e-06	0.00318278	GO:1990023	mitotic spindle midzone		CC
Dendritic-cells_1	0.00105133	5.95171e-06	0.00769508	GO:0007076	mitotic chromosome condensation	The cell cycle process in which chromatin structure is compacted prior to and during mitosis in eukaryotic cells.	BP
Dendritic-cells_1	0.0411813	2.96969e-05	0.0352895	GO:0051754	meiotic sister chromatid cohesion, centromeric	The cell cycle process in which centromeres of sister chromatids are joined during meiosis.	BP
Dendritic-cells_1	0.0688203	4.94227e-05	0.0568151	GO:0097100	supercoiled DNA binding	Interacting selectively and non-covalently with supercoiled DNA. For example, during replication and transcription, template DNA is negatively supercoiled in the receding downstream DNA and positively supercoiled in the approaching downstream DNA.	MF
Dendritic-cells_1	0.0660093	7.40261e-05	0.0838229	GO:0036449	microtubule minus-end	The end of a microtubule that does not preferentially grow (polymerize).	CC
Dendritic-cells_1	0.0323144	7.40261e-05	0.0838229	GO:0040016	embryonic cleavage	The first few specialized divisions of an activated animal egg.	BP
Dendritic-cells_1	0.022914	0.000103486	0.115695	GO:0051305	chromosome movement towards spindle pole	The directed movement of chromosomes in the center of the spindle towards the spindle poles, mediated by the shortening of microtubules attached to the chromosomes.	BP
Dendritic-cells_1	0.00131905	0.000220787	0.238759	GO:0070938	contractile ring	A cytoskeletal structure composed of filamentous protein that forms beneath the membrane of many cells or organelles, in the plane of cell or organelle division. Ring contraction is associated with centripetal growth of the membrane that divides the cytoplasm of the two daughter cells or organelles.	CC
Dendritic-cells_2	0.129801	5.37203e-170	1.23511e-165	GO:0022626	cytosolic ribosome	A ribosome located in the cytosol.	CC
Dendritic-cells_2	0.130559	6.63623e-169	1.40371e-164	GO:0006614	SRP-dependent cotranslational protein targeting to membrane	The targeting of proteins to a membrane that occurs during translation and is dependent upon two key components, the signal-recognition particle (SRP) and the SRP receptor. SRP is a cytosolic particle that transiently binds to the endoplasmic reticulum (ER) signal sequence in a nascent protein, to the large ribosomal unit, and to the SRP receptor in the ER membrane.	BP
Dendritic-cells_2	0.0870747	9.46011e-167	1.78662e-162	GO:0006613	cotranslational protein targeting to membrane	The targeting of proteins to a membrane that occurs during translation. The transport of most secretory proteins, particularly those with more than 100 amino acids, into the endoplasmic reticulum lumen occurs in this manner, as does the import of some proteins into mitochondria.	BP
Dendritic-cells_2	0.125367	9.99973e-163	1.22974e-158	GO:0000184	nuclear-transcribed mRNA catabolic process, nonsense-mediated decay	The nonsense-mediated decay pathway for nuclear-transcribed mRNAs degrades mRNAs in which an amino-acid codon has changed to a nonsense codon; this prevents the translation of such mRNAs into truncated, and potentially harmful, proteins.	BP
Dendritic-cells_2	0.0353835	1.88736e-162	2.26828e-158	GO:0045047	protein targeting to ER	The process of directing proteins towards the endoplasmic reticulum (ER) using signals contained within the protein. One common mechanism uses a 16- to 30-residue signal sequence, typically located at the N-terminus of the protein and containing positively charged amino acids followed by a continuous stretch of hydrophobic residues, which directs the ribosome to the ER membrane and initiates tran…	BP
Dendritic-cells_2	0.022549	9.81042e-161	1.15284e-156	GO:0072599	establishment of protein localization to endoplasmic reticulum	The directed movement of a protein to a specific location in the endoplasmic reticulum.	BP
Dendritic-cells_2	0.0466746	1.80356e-152	1.53827e-148	GO:0003735	structural constituent of ribosome	The action of a molecule that contributes to the structural integrity of the ribosome.	MF
Dendritic-cells_2	0.0359311	1.27299e-145	8.41454e-142	GO:0006413	translational initiation	The process preceding formation of the peptide bond between the first two amino acids of a protein. This includes the formation of a complex of the ribosome, mRNA or circRNA, and an initiation complex that contains the first aminoacyl-tRNA.	BP
Dendritic-cells_2	0.0399445	5.58215e-143	3.4324e-139	GO:0019083	viral transcription	The process by which a viral genome, or part of a viral genome, is transcribed within the host cell.	BP
Dendritic-cells_2	0.000481055	3.50088e-140	2.08009e-136	GO:0019080	viral gene expression	A process by which a viral gene is converted into a mature gene product or products (proteins or RNA). This includes viral transcription, processing to produce a mature RNA product, and viral translation.	BP
Dendritic-cells_2	0.00205578	1.31368e-130	7.31244e-127	GO:0006402	mRNA catabolic process	The chemical reactions and pathways resulting in the breakdown of mRNA, messenger RNA, which is responsible for carrying the coded genetic 'message', transcribed from DNA, to sites of protein assembly at the ribosomes.	BP
Dendritic-cells_2	0.00294939	6.31144e-124	3.37123e-120	GO:0034655	nucleobase-containing compound catabolic process	The chemical reactions and pathways resulting in the breakdown of nucleobases, nucleosides, nucleotides and nucleic acids.	BP
Dendritic-cells_2	0.1056	5.25927e-103	2.52829e-99	GO:0022625	cytosolic large ribosomal subunit	The large subunit of a ribosome located in the cytosol.	CC
Dendritic-cells_2	0.0604407	6.91917e-66	2.8585e-62	GO:0022627	cytosolic small ribosomal subunit	The small subunit of a ribosome located in the cytosol.	CC
Dendritic-cells_2	0.0145942	1.79573e-44	6.12639e-41	GO:0042788	polysomal ribosome	A ribosome bound to mRNA that forms part of a polysome.	CC
Dendritic-cells_2	0.0218012	1.34211e-08	2.12489e-05	GO:0008097	5S rRNA binding	Interacting selectively and non-covalently with 5S ribosomal RNA, the smallest RNA constituent of a ribosome.	MF
Dendritic-cells_2	0.00116791	5.41287e-08	8.27268e-05	GO:0006119	oxidative phosphorylation	The phosphorylation of ADP to ATP that accompanies the oxidation of a metabolite through the operation of the respiratory chain. Oxidation of compounds establishes a proton gradient across the membrane, providing the energy for ATP synthesis.	BP
Dendritic-cells_2	0.0619322	1.26245e-05	0.0158572	GO:0046933	proton-transporting ATP synthase activity, rotational mechanism	Enables the transfer of protons from one side of a membrane to the other according to the reaction: ADP + H2O + phosphate + H+(in) = ATP + H+(out), by a rotational mechanism.	MF
Dendritic-cells_2	0.0329051	1.52976e-05	0.0189893	GO:0006123	mitochondrial electron transport, cytochrome c to oxygen	The transfer of electrons from cytochrome c to oxygen that occurs during oxidative phosphorylation, mediated by the multisubunit enzyme known as complex IV.	BP
Dendritic-cells_2	0.0319369	1.52976e-05	0.0189893	GO:0019646	aerobic electron transport chain	A process in which a series of electron carriers operate together to transfer electrons from donors such as NADH and FADH2 to oxygen to generate a transmembrane electrochemical gradient.	BP
Dendritic-cells_2	0.00138272	2.96707e-05	0.0352895	GO:0042776	mitochondrial ATP synthesis coupled proton transport	The transport of protons across a mitochondrial membrane to generate an electrochemical gradient (proton-motive force) that powers ATP synthesis.	BP
Dendritic-cells_2	0.245853	4.90499e-05	0.0565093	GO:0005854	nascent polypeptide-associated complex	A heterodimeric protein complex that can reversibly bind to ribosomes, and is located in direct proximity to newly synthesized polypeptide chains as they emerge from the ribosome.	CC
Dendritic-cells_2	0.117982	0.000122164	0.136001	GO:0009211	pyrimidine deoxyribonucleoside triphosphate metabolic process	The chemical reactions and pathways involving pyrimidine deoxyribonucleoside triphosphate, a compound consisting of a pyrimidine base linked to a deoxyribose sugar esterified with triphosphate on the sugar.	BP
Dendritic-cells_2	0.107938	0.000122164	0.136001	GO:0034715	pICln-Sm protein complex	A protein complex that contains pICln (CLNS1A) and several Sm proteins, including SmD1, SmD2, SmE, SmF, and SmG.	CC
Dendritic-cells_2	0.0655271	0.000170708	0.18651	GO:0005683	U7 snRNP	A ribonucleoprotein complex that contains the U7 snRNA and is required for the 3'-end processing of replication-dependent histone pre-mRNAs.	CC
Dendritic-cells_2	0.00454152	0.000170708	0.18651	GO:0000056	ribosomal small subunit export from nucleus	The directed movement of a ribosomal small subunit from the nucleus into the cytoplasm.	BP
Dendritic-cells_2	0.053649	0.000227182	0.245173	GO:0009204	deoxyribonucleoside triphosphate catabolic process	The chemical reactions and pathways resulting in the breakdown of a deoxyribonucleoside triphosphate, a compound consisting of a nucleobase linked to a deoxyribose sugar esterified with triphosphate on the sugar.	BP
Dendritic-cells_2	0.0140544	0.000363743	0.372769	GO:0000276	mitochondrial proton-transporting ATP synthase complex, coupling factor F(o)	All non-F1 subunits of the mitochondrial hydrogen-transporting ATP synthase, including integral and peripheral mitochondrial inner membrane proteins.	CC
Dendritic-cells_2	0.00766573	0.000531487	0.523375	GO:0009223	pyrimidine deoxyribonucleotide catabolic process	The chemical reactions and pathways resulting in the breakdown of a pyrimidine deoxyribonucleotide, a compound consisting of nucleoside (a pyrimidine base linked to a deoxyribose sugar) esterified with a phosphate group at either the 3' or 5'-hydroxyl group of the sugar.	BP
Dendritic-cells_2	0.0714592	0.00861065	1	GO:0031261	DNA replication preinitiation complex	A protein-DNA complex assembled at eukaryotic DNA replication origins immediately prior to the initiation of DNA replication. The preinitiation complex is formed by the assembly of additional proteins onto an existing prereplicative complex. In budding yeast, the additional proteins might include Cdc45p, Sld2p, Sld3p, Dpb11p, DNA polymerases, and others; in fission yeast the GINS complex is prese…	CC
Dendritic-cells_2	0.0275961	0.0114645	1	GO:0098574	cytoplasmic side of lysosomal membrane	The side (leaflet) of the lysosomal membrane that faces the cytoplasm.	CC
Dendritic-cells_2	0.00318407	0.0143102	1	GO:0071817	MMXD complex	A protein complex that contains the proteins MMS19, MIP18 and XPD, localizes to mitotic spindle during mitosis, and is required for proper chromosome segregation.	CC
Dendritic-cells_2	0.00318406	0.0143102	1	GO:0005345	purine nucleobase transmembrane transporter activity	Enables the transfer of purine nucleobases, one of the two classes of nitrogen-containing ring compounds found in DNA and RNA, from one side of a membrane to the other.	MF
Dendritic-cells_2	0.00233875	0.0143102	1	GO:1903936	cellular response to sodium arsenite		BP
Dendritic-cells_2	0.00206347	0.0143102	1	GO:0008121	ubiquinol-cytochrome-c reductase activity	Enables the transfer of a solute or solutes from one side of a membrane to the other according to the reaction: CoQH2 + 2 ferricytochrome c = CoQ + 2 ferrocytochrome c + 2 H+.	MF
Dendritic-cells_2	0.000885515	0.0143102	1	GO:0016681	oxidoreductase activity, acting on diphenols and related substances as donors, cytochrome as acceptor	Catalysis of an oxidation-reduction (redox) reaction in which a diphenol, or related compound, acts as a hydrogen or electron donor and reduces a cytochrome.	MF
Endothelial-cells_1	0.0481355	3.09649e-12	5.80132e-09	GO:0070469	respirasome	The protein complexes that form the electron transport system (the respiratory chain), associated with a cell membrane, usually the plasma membrane (in prokaryotes) or the inner mitochondrial membrane (on eukaryotes). The respiratory chain complexes transfer electrons from an electron donor to an electron acceptor and are associated with a proton pump to create a transmembrane electrochemical gra…	CC
Endothelial-cells_1	0.00461017	4.36112e-06	0.00569426	GO:0009206	purine ribonucleoside triphosphate biosynthetic process	The chemical reactions and pathways resulting in the formation of purine ribonucleoside triphosphate, a compound consisting of a purine base linked to a ribose sugar esterified with triphosphate on the sugar.	BP
Endothelial-cells_1	0.000826838	4.78857e-06	0.00623699	GO:0009145	purine nucleoside triphosphate biosynthetic process	The chemical reactions and pathways resulting in the formation of purine nucleoside triphosphate, a compound consisting of a purine base linked to a ribose or deoxyribose sugar esterified with triphosphate on the sugar.	BP
Endothelial-cells_1	0.278038	6.12498e-05	0.0698042	GO:0006617	SRP-dependent cotranslational protein targeting to membrane, signal sequence recognition	The process in which SRP binds to the signal peptide in a nascent protein, causing protein elongation to pause, during cotranslational membrane targeting.	BP
Endothelial-cells_1	0.074419	0.000303513	0.315942	GO:0099078	BORC complex	A protein complex that is invovled in positioning of the lysosome within the cytoplasm and which is composed of BLOC1S1, BLOC1S2, BORCS5, BORCS6, BORCS7, BORCS8, KXD1 and SNAPIN. The BORC complex recruits ARL8 at the cytosolic face of lysosomes and couples them to microtubule plus-end-directed kinesin motors.	CC
Endothelial-cells_1	0.0300276	0.00056318	0.552527	GO:1903961	positive regulation of anion transmembrane transport		BP
Endothelial-cells_1	0.0162734	0.000721929	0.691592	GO:0000492	box C/D snoRNP assembly	The aggregation, arrangement and bonding together of proteins and a box C/D snoRNA to form a box C/D small nucleolar ribonucleoprotein (snoRNP) complex.	BP
Endothelial-cells_1	0.0162733	0.000721929	0.691592	GO:0022417	protein maturation by protein folding	The process of assisting in the covalent and noncovalent assembly of single chain polypeptides or multisubunit complexes into the correct tertiary structure that results in the attainment of the full functional capacity of a protein.	BP
Endothelial-cells_1	0.0162733	0.000721929	0.691592	GO:0000815	ESCRT III complex	An endosomal sorting complex required for transport. Consists of two soluble subcomplexes of highly charged coiled-coil proteins and is required for sorting and/or concentration of multivesicular body (MVB) cargoes.	CC
Endothelial-cells_1	0.00575748	0.00089972	0.858801	GO:0008195	phosphatidate phosphatase activity	Catalysis of the reaction: a 1,2-diacylglycerol 3-phosphate + H2O = a 1,2-diacyl-sn-glycerol + phosphate.	MF
Endothelial-cells_1	0.348703	0.00453904	1	GO:0031414	N-terminal protein acetyltransferase complex	A complex that catalyzes the transfer of an acetyl group to the N-terminal residue of a protein acceptor molecule.	CC
Endothelial-cells_2	0.147827	9.51213e-174	3.59289e-169	GO:0006614	SRP-dependent cotranslational protein targeting to membrane	The targeting of proteins to a membrane that occurs during translation and is dependent upon two key components, the signal-recognition particle (SRP) and the SRP receptor. SRP is a cytosolic particle that transiently binds to the endoplasmic reticulum (ER) signal sequence in a nascent protein, to the large ribosomal unit, and to the SRP receptor in the ER membrane.	BP
Endothelial-cells_2	0.130421	1.80628e-173	6.36777e-169	GO:0022626	cytosolic ribosome	A ribosome located in the cytosol.	CC
Endothelial-cells_2	0.0920215	3.48448e-171	9.69794e-167	GO:0006613	cotranslational protein targeting to membrane	The targeting of proteins to a membrane that occurs during translation. The transport of most secretory proteins, particularly those with more than 100 amino acids, into the endoplasmic reticulum lumen occurs in this manner, as does the import of some proteins into mitochondria.	BP
Endothelial-cells_2	0.0337777	3.78877e-166	6.46297e-162	GO:0045047	protein targeting to ER	The process of directing proteins towards the endoplasmic reticulum (ER) using signals contained within the protein. One common mechanism uses a 16- to 30-residue signal sequence, typically located at the N-terminus of the protein and containing positively charged amino acids followed by a continuous stretch of hydrophobic residues, which directs the ribosome to the ER membrane and initiates tran…	BP
Endothelial-cells_2	0.127953	9.05652e-166	1.45125e-161	GO:0000184	nuclear-transcribed mRNA catabolic process, nonsense-mediated decay	The nonsense-mediated decay pathway for nuclear-transcribed mRNAs degrades mRNAs in which an amino-acid codon has changed to a nonsense codon; this prevents the translation of such mRNAs into truncated, and potentially harmful, proteins.	BP
Endothelial-cells_2	0.0641226	1.69265e-164	2.41913e-160	GO:0006413	translational initiation	The process preceding formation of the peptide bond between the first two amino acids of a protein. This includes the formation of a complex of the ribosome, mRNA or circRNA, and an initiation complex that contains the first aminoacyl-tRNA.	BP
Endothelial-cells_2	0.01936	3.66663e-164	4.84733e-160	GO:0072599	establishment of protein localization to endoplasmic reticulum	The directed movement of a protein to a specific location in the endoplasmic reticulum.	BP
Endothelial-cells_2	0.0415589	2.20747e-151	1.76866e-147	GO:0019080	viral gene expression	A process by which a viral gene is converted into a mature gene product or products (proteins or RNA). This includes viral transcription, processing to produce a mature RNA product, and viral translation.	BP
Endothelial-cells_2	0.0396755	8.28408e-151	6.25808e-147	GO:0003735	structural constituent of ribosome	The action of a molecule that contributes to the structural integrity of the ribosome.	MF
Endothelial-cells_2	0.00571832	2.61587e-144	1.68693e-140	GO:0000956	nuclear-transcribed mRNA catabolic process	The chemical reactions and pathways resulting in the breakdown of nuclear-transcribed mRNAs in eukaryotic cells.	BP
Endothelial-cells_2	0.00623076	4.36796e-144	2.78289e-140	GO:0019083	viral transcription	The process by which a viral genome, or part of a viral genome, is transcribed within the host cell.	BP
Endothelial-cells_2	0.00144258	1.19101e-112	6.29813e-109	GO:0044403	symbiotic process	A process carried out by gene products in an organism that enable the organism to engage in a symbiotic relationship, a more or less intimate association, with another organism. The various forms of symbiosis include parasitism, in which the association is disadvantageous or destructive to one of the organisms; mutualism, in which the association is advantageous, or often necessary to one or both…	BP
Endothelial-cells_2	0.103857	1.20426e-104	5.84237e-101	GO:0022625	cytosolic large ribosomal subunit	The large subunit of a ribosome located in the cytosol.	CC
Endothelial-cells_2	0.037907	1.54401e-71	6.63805e-68	GO:0002181	cytoplasmic translation	The chemical reactions and pathways resulting in the formation of a protein in the cytoplasm. This is a ribosome-mediated process in which the information in messenger RNA (mRNA) is used to specify the sequence of amino acids in the protein.	BP
Endothelial-cells_2	0.0844033	4.44929e-70	1.89742e-66	GO:0022627	cytosolic small ribosomal subunit	The small subunit of a ribosome located in the cytosol.	CC
Endothelial-cells_2	0.0322448	6.58089e-50	2.38356e-46	GO:0042788	polysomal ribosome	A ribosome bound to mRNA that forms part of a polysome.	CC
Endothelial-cells_2	0.00061714	2.36188e-40	7.70972e-37	GO:0022618	ribonucleoprotein complex assembly	The aggregation, arrangement and bonding together of proteins and RNA molecules to form a ribonucleoprotein complex.	BP
Endothelial-cells_2	0.0712859	4.12853e-11	7.30161e-08	GO:0016282	eukaryotic 43S preinitiation complex	A protein complex composed of the 40S ribosomal subunit plus eIF1A, eIF3, and eIF2-GTP-bound methionyl-initiator methionine tRNA.	CC
Endothelial-cells_2	0.00264386	6.17267e-11	1.08443e-07	GO:0070993	translation preinitiation complex	A ribonucleoprotein complex that contains the small ribosomal subunit, a translation initiation ternary complex (i.e. an initiator tRNA, GTP, and an IF2 or eIF2 complex), and an mRNA.	CC
Endothelial-cells_2	0.0012077	4.84967e-08	7.47675e-05	GO:0008097	5S rRNA binding	Interacting selectively and non-covalently with 5S ribosomal RNA, the smallest RNA constituent of a ribosome.	MF
Endothelial-cells_2	0.495352	2.42123e-07	0.000354669	GO:0005854	nascent polypeptide-associated complex	A heterodimeric protein complex that can reversibly bind to ribosomes, and is located in direct proximity to newly synthesized polypeptide chains as they emerge from the ribosome.	CC
Endothelial-cells_2	0.00278859	5.68711e-07	0.000815004	GO:0101002	ficolin-1-rich granule	Highly exocytosable gelatinase-poor granules found in neutrophils and rich in ficolin-1. Ficolin-1 is released from neutrophil granules by stimulation with fMLP or PMA, and the majority becomes associated with the surface membrane of the cells and can be detected by flow cytometry.	CC
Endothelial-cells_2	0.00256696	5.68711e-07	0.000815004	GO:1904813	ficolin-1-rich granule lumen		CC
Endothelial-cells_2	0.185248	6.03548e-07	0.000860266	GO:0075525	viral translational termination-reinitiation	A process which occurs as part of viral mRNA translation which allows expression of a downstream open reading frame (ORF) in a dicistronic mRNA. In this process, ribosomes translate the upstream ORF but following termination, a proportion of 40S subunits remain tethered to the mRNA and go on to re-initiate translation at the start codon of the downstream ORF.	BP
Endothelial-cells_2	0.10024	8.70643e-07	0.00121799	GO:0003746	translation elongation factor activity	Functions in chain elongation during polypeptide synthesis at the ribosome.	MF
Endothelial-cells_2	0.0532349	2.66745e-05	0.0319855	GO:0023026	MHC class II protein complex binding	Interacting selectively and non-covalently with the class II major histocompatibility complex.	MF
Endothelial-cells_2	0.0447433	3.2735e-05	0.0387257	GO:0061684	chaperone-mediated autophagy	The autophagy process which begins when chaperones and co-chaperones recognize a target motif and unfold the substrate protein. The proteins are then transported to the lysosome where they are degraded.	BP
Endothelial-cells_2	0.0391521	3.96344e-05	0.0461648	GO:0006123	mitochondrial electron transport, cytochrome c to oxygen	The transfer of electrons from cytochrome c to oxygen that occurs during oxidative phosphorylation, mediated by the multisubunit enzyme known as complex IV.	BP
Endothelial-cells_2	0.0373767	3.96344e-05	0.0461648	GO:0019646	aerobic electron transport chain	A process in which a series of electron carriers operate together to transfer electrons from donors such as NADH and FADH2 to oxygen to generate a transmembrane electrochemical gradient.	BP
Endothelial-cells_2	0.00298784	3.96344e-05	0.0461648	GO:0043024	ribosomal small subunit binding	Interacting selectively and non-covalently with any part of the small ribosomal subunit.	MF
Endothelial-cells_2	0.084263	0.000230911	0.247179	GO:1905323	telomerase holoenzyme complex assembly		BP
Endothelial-cells_2	0.0830578	0.000230911	0.247179	GO:0015866	ADP transport	The directed movement of ADP, adenosine diphosphate, into, out of or within a cell, or between cells, by means of some agent such as a transporter or pore.	BP
Endothelial-cells_2	0.0801671	0.000230911	0.247179	GO:0015217	ADP transmembrane transporter activity	Enables the transfer of ADP, adenosine diphosphate, from one side of a membrane to the other.	MF
Endothelial-cells_2	0.0764572	0.000230911	0.247179	GO:1902949	positive regulation of tau-protein kinase activity		BP
Endothelial-cells_2	0.00244821	0.00025157	0.265532	GO:0097718	disordered domain specific binding	Interacting selectively and non-covalently with a disordered domain of a protein.	MF
Endothelial-cells_2	0.00487021	0.000322435	0.334323	GO:0000056	ribosomal small subunit export from nucleus	The directed movement of a ribosomal small subunit from the nucleus into the cytoplasm.	BP
Endothelial-cells_2	0.0343625	0.000428796	0.435219	GO:0030235	nitric-oxide synthase regulator activity	Modulates the activity of nitric oxide synthase.	MF
Endothelial-cells_2	0.0223618	0.000549878	0.540479	GO:0044294	dendritic growth cone	The migrating motile tip of a growing nerve cell dendrite.	CC
Endothelial-cells_2	0.047633	0.000685563	0.662758	GO:0051901	positive regulation of mitochondrial depolarization	Any process that activates, maintains or increases the frequency, rate or extent of the change in the membrane potential of the mitochondria from negative to positive.	BP
Endothelial-cells_2	0.000641664	0.000713861	0.6876	GO:0006754	ATP biosynthetic process	The chemical reactions and pathways resulting in the formation of ATP, adenosine 5'-triphosphate, a universally important coenzyme and enzyme regulator.	BP
Endothelial-cells_2	0.0313655	0.000835736	0.799169	GO:0061827	sperm head	The part of the late spermatid or spermatozoon that contains the nucleus and acrosome.	CC
Endothelial-cells_2	0.0860228	0.0118269	1	GO:0051771	negative regulation of nitric-oxide synthase biosynthetic process	Any process that stops, prevents, or reduces the frequency, rate or extent of the chemical reactions and pathways resulting in the formation of a nitric-oxide synthase enzyme.	BP
Endothelial-cells_2	0.0477016	0.0157382	1	GO:0006771	riboflavin metabolic process	The chemical reactions and pathways involving riboflavin (vitamin B2), the precursor for the coenzymes flavin mononucleotide (FMN) and flavin adenine dinucleotide (FAD).	BP
Endothelial-cells_2	0.0269082	0.0157382	1	GO:0071672	negative regulation of smooth muscle cell chemotaxis	Any process that stops, prevents, or reduces the frequency, rate, or extent of smooth muscle cell chemotaxis.	BP
Endothelial-cells_2	0.0211145	0.0196342	1	GO:1902267	regulation of polyamine transmembrane transport		BP
Endothelial-cells_2	0.0208519	0.0196342	1	GO:0097368	establishment of Sertoli cell barrier	Establishment of a structure near the basement membrane in adjacent Sertoli cells of the seminiferous epithelium for maintaining spermatogenesis. The structure consists of tight junctions, basal ectoplasmic specializations, and desmosome-like junctions.	BP
Endothelial-cells_2	0.0192862	0.0196342	1	GO:1903936	cellular response to sodium arsenite		BP
Endothelial-cells_2	0.0154807	0.0196342	1	GO:0003289	atrial septum primum morphogenesis	The process in which anatomical structure of an atrial septum primum is generated and organized.	BP
Endothelial-cells_2	0.0154799	0.0196342	1	GO:0035905	ascending aorta development	The progression of the ascending aorta over time, from its initial formation to the mature structure. The ascending aorta is the portion of the aorta in a two-pass circulatory system that lies between the heart and the arch of aorta. In a two-pass circulatory system blood passes twice through the heart to supply the body once.	BP
Endothelial-cells_2	0.0133401	0.0196342	1	GO:0070061	fructose binding	Interacting selectively and non-covalently with the D- or L-enantiomer of fructose, the ketohexose arabino-hex-2-ulose.	MF
Endothelial-cells_2	0.0125557	0.0196342	1	GO:0001740	Barr body	A structure found in a female mammalian cell containing an unpaired X chromosome that has become densely heterochromatic, silenced and localized at the nuclear periphery.	CC
Endothelial-cells_2	0.0124118	0.0196342	1	GO:0008121	ubiquinol-cytochrome-c reductase activity	Enables the transfer of a solute or solutes from one side of a membrane to the other according to the reaction: CoQH2 + 2 ferricytochrome c = CoQ + 2 ferrocytochrome c + 2 H+.	MF
Endothelial-cells_2	0.0120772	0.0196342	1	GO:0060623	regulation of chromosome condensation	Any process that modulates the rate, frequency, or extent of chromosome condensation, the progressive compaction of dispersed interphase chromatin into threadlike chromosomes prior to mitotic or meiotic nuclear division, or during apoptosis, in eukaryotic cells.	BP
Endothelial-cells_2	0.0114373	0.0196342	1	GO:0090230	regulation of centromere complex assembly	Any process that modulates the rate, frequency, or extent of centromere complex assembly, the aggregation, arrangement and bonding together of proteins and centromeric DNA molecules to form a centromeric protein-DNA complex.	BP
Endothelial-cells_2	0.00956451	0.0196342	1	GO:0016681	oxidoreductase activity, acting on diphenols and related substances as donors, cytochrome as acceptor	Catalysis of an oxidation-reduction (redox) reaction in which a diphenol, or related compound, acts as a hydrogen or electron donor and reduces a cytochrome.	MF
Endothelial-cells_2	0.00605786	0.0196342	1	GO:0072656	maintenance of protein location in mitochondrion	Any process in which a protein is maintained in a specific location in a mitochondrion, and is prevented from moving elsewhere.	BP
Endothelial-cells_2	0.00464518	0.0235148	1	GO:2000483	negative regulation of interleukin-8 secretion		BP
Endothelial-cells_2	0.00385835	0.0235148	1	GO:0071204	histone pre-mRNA 3'end processing complex	A ribonucleoprotein that binds to specific sites in, and is required for cleavage of, the 3'-end of histone pre-mRNAs. The complex contains the U7 snRNP and additional proteins, including the stem-loop binding protein (SLBP) and the exonuclease 3'hExo/Eri-1.	CC
Endothelial-cells_2	0.00378286	0.0235148	1	GO:1990446	U1 snRNP binding		MF
Endothelial-cells_2	0.00249816	0.0235148	1	GO:0044531	modulation of programmed cell death in other organism	A process in which an organism modulates the frequency, rate or extent of programmed cell death in a second organism.	BP
Endothelial-cells_2	0.00111821	0.0235148	1	GO:0017062	respiratory chain complex III assembly	The aggregation, arrangement and bonding together of a set of components to form the cytochrome bc(1) complex, a transmembrane lipoprotein complex that it catalyzes the reduction of cytochrome c by accepting reducing equivalents from Coenzyme Q, by the aggregation, arrangement and bonding together of its constituents.	BP
Endothelial-cells_2	0.000704853	0.0235148	1	GO:0044532	modulation of apoptotic process in other organism	A process in which an organism modulates the frequency, rate or extent of apoptosis in a second organism.	BP
Endothelial-cells_2	0.000286886	0.0235148	1	GO:0034551	mitochondrial respiratory chain complex III assembly	The aggregation, arrangement and bonding together of a set of components to form the cytochrome bc(1) complex (also known as ubiquinol-cytochrome c reductase), in the mitochondrial inner membrane.	BP
Endothelial-cells_2	0.000128888	0.0235148	1	GO:0052150	modulation by symbiont of host apoptotic process	Any process in which an organism modulates the frequency, rate or extent of programmed cell death in the host, where programmed cell death proceeds by apoptosis. The host is defined as the larger of the organisms involved in a symbiotic interaction.	BP
Endothelial-cells_2	1.95392e-05	0.0235148	1	GO:0052248	modulation of programmed cell death in other organism involved in symbiotic interaction	Any process in which an organism modulates the frequency, rate or extent of programmed cell death in a second organism, where the two organisms are in a symbiotic interaction.	BP
Endothelial-cells_2	2.65582e-06	0.0235148	1	GO:0052433	modulation by organism of apoptotic process in other organism involved in symbiotic interaction	Any process in which an organism modulates the frequency, rate or extent of programmed cell death by apoptosis in a second organism, where the two organisms are in a symbiotic interaction.	BP
gerhard2018_11	0.00721297	3.8101e-10	6.39618e-07	GO:0046933	proton-transporting ATP synthase activity, rotational mechanism	Enables the transfer of protons from one side of a membrane to the other according to the reaction: ADP + H2O + phosphate + H+(in) = ATP + H+(out), by a rotational mechanism.	MF
gerhard2018_11	0.0856528	6.60585e-09	1.05854e-05	GO:0000275	mitochondrial proton-transporting ATP synthase complex, catalytic sector F(1)	The catalytic sector of the mitochondrial hydrogen-transporting ATP synthase; it comprises the catalytic core and central stalk, and is peripherally associated with the mitochondrial inner membrane when the entire ATP synthase is assembled.	CC
gerhard2018_11	0.0855325	6.60585e-09	1.05854e-05	GO:0045261	proton-transporting ATP synthase complex, catalytic core F(1)	The sector of a hydrogen-transporting ATP synthase complex in which the catalytic activity resides; it comprises the catalytic core and central stalk, and is peripherally associated with a membrane, such as the plasma membrane or the mitochondrial inner membrane, when the entire ATP synthase is assembled.	CC
gerhard2018_12	0.00262425	1.89388e-24	4.81485e-21	GO:0009615	response to virus	Any process that results in a change in state or activity of a cell or an organism (in terms of movement, secretion, enzyme production, gene expression, etc.) as a result of a stimulus from a virus.	BP
gerhard2018_12	0.0105651	6.6537e-24	1.63651e-20	GO:0051607	defense response to virus	Reactions triggered in response to the presence of a virus that act to protect the cell or organism.	BP
gerhard2018_12	0.00924619	3.66924e-16	7.88744e-13	GO:0060337	type I interferon signaling pathway	A series of molecular signals initiated by the binding of a type I interferon to a receptor on the surface of a cell, and ending with regulation of a downstream cellular process, e.g. transcription. Type I interferons include the interferon-alpha, beta, delta, episilon, zeta, kappa, tau, and omega gene families.	BP
gerhard2018_12	0.00919628	3.66924e-16	7.88744e-13	GO:0071357	cellular response to type I interferon	Any process that results in a change in state or activity of a cell (in terms of movement, secretion, enzyme production, gene expression, etc.) as a result of a type I interferon stimulus. Type I interferons include the interferon-alpha, beta, delta, episilon, zeta, kappa, tau, and omega gene families.	BP
gerhard2018_12	0.0018248	5.24062e-16	1.12197e-12	GO:0034340	response to type I interferon	Any process that results in a change in state or activity of a cell or an organism (in terms of movement, secretion, enzyme production, gene expression, etc.) as a result of a type I interferon stimulus. Type I interferons include the interferon-alpha, beta, delta, episilon, zeta, kappa, tau, and omega gene families.	BP
gerhard2018_12	0.0022718	9.08794e-14	1.80667e-10	GO:0048525	negative regulation of viral process	Any process that stops, prevents, or reduces the frequency, rate or extent of a multi-organism process in which a virus is a participant.	BP
gerhard2018_12	0.0270812	5.44776e-13	1.05139e-09	GO:0045071	negative regulation of viral genome replication	Any process that stops, prevents, or reduces the frequency, rate or extent of viral genome replication.	BP
gerhard2018_12	0.00809962	1.269e-11	2.31397e-08	GO:0060333	interferon-gamma-mediated signaling pathway	A series of molecular signals initiated by the binding of interferon-gamma to a receptor on the surface of a cell, and ending with regulation of a downstream cellular process, e.g. transcription. Interferon gamma is the only member of the type II interferon found so far.	BP
gerhard2018_12	0.00614665	5.22063e-10	8.73635e-07	GO:0003725	double-stranded RNA binding	Interacting selectively and non-covalently with double-stranded RNA.	MF
gerhard2018_12	0.141295	1.6418e-08	2.56861e-05	GO:0060700	regulation of ribonuclease activity	Any process that modulates the rate, frequency, or extent of ribonuclease activity, catalysis of the hydrolysis of phosphodiester bonds in chains of RNA.	BP
gerhard2018_12	0.0172247	3.93261e-07	0.000574469	GO:0002230	positive regulation of defense response to virus by host	Any host process that results in the promotion of antiviral immune response mechanisms, thereby limiting viral replication.	BP
gerhard2018_12	0.0151482	5.67652e-07	0.000815004	GO:0070566	adenylyltransferase activity	Catalysis of the transfer of an adenylyl group to an acceptor.	MF
gerhard2018_12	0.105508	7.41843e-06	0.00952159	GO:0046719	regulation by virus of viral protein levels in host cell	Any virus-mediated process that modulates the levels of viral proteins in a cell.	BP
gerhard2018_12	0.000230686	3.69828e-05	0.0433629	GO:0071360	cellular response to exogenous dsRNA	Any process that results in a change in state or activity of a cell (in terms of movement, secretion, enzyme production, gene expression, etc.) as a result of an exogenous double-stranded RNA stimulus.	BP
gerhard2018_12	0.00256736	6.01403e-05	0.0686877	GO:0039529	RIG-I signaling pathway	Any series of molecular signals generated as a consequence of the cytoplasmic pattern recognition receptor (PRR) RIG-1 (also known as DDX58) binding to viral RNA. RIG-I detects RNA synthesized during active viral replication and triggers a signaling pathway to protect the host against viral infection, for example by inducing the expression of antiviral cytokines.	BP
gerhard2018_12	0.024099	0.00304094	1	GO:0009202	deoxyribonucleoside triphosphate biosynthetic process	The chemical reactions and pathways resulting in the formation of a deoxyribonucleoside triphosphate, a compound consisting of a nucleobase linked to a deoxyribose sugar esterified with triphosphate on the sugar.	BP
gerhard2018_12	0.024099	0.00304094	1	GO:0009186	deoxyribonucleoside diphosphate metabolic process	The chemical reactions and pathways involving a deoxyribonucleoside diphosphate, a compound consisting of a nucleobase linked to a deoxyribose sugar esterified with diphosphate on the sugar.	BP
gerhard2018_12	0.0208666	0.00243346	1	GO:0003373	dynamin family protein polymerization involved in membrane fission	The process of creating dynamin family protein polymers, compounds composed of a large number of dynamin family protein monomers. Dynamin family protein polymers form around lipid tubes and contribute to membrane fission.	BP
gerhard2018_12	0.0206543	0.00243346	1	GO:0003374	dynamin family protein polymerization involved in mitochondrial fission	The process of creating dynamin protein family polymers, compounds composed of a large number of dynamin family monomers around a lipid tube of a dividing mitochondrion. Dynamin polymers form around lipid tubes and contribute to membrane fission.	BP
gerhard2018_12	0.0182953	0.00243346	1	GO:0035547	regulation of interferon-beta secretion	Any process that modulates the frequency, rate, or extent of interferon-beta secretion.	BP
gerhard2018_12	0.018271	0.00243346	1	GO:0035546	interferon-beta secretion	The regulated release of interferon-beta from a cell.	BP
gerhard2018_12	0.00369723	0.00304094	1	GO:0002372	myeloid dendritic cell cytokine production	Any process that contributes to cytokine production by a myeloid dendritic cell.	BP
gerhard2018_12	0.00365597	0.00304094	1	GO:0072162	metanephric mesenchymal cell differentiation	The process in which relatively unspecialized cells acquire specialized structural and/or functional features that characterize the mesenchymal cells of the metanephros as it progresses from its formation to the mature state.	BP
gerhard2018_12	0.0036559	0.00304094	1	GO:2000697	negative regulation of epithelial cell differentiation involved in kidney development		BP
gerhard2018_12	0.00349654	0.00304094	1	GO:0002733	regulation of myeloid dendritic cell cytokine production	Any process that modulates the frequency, rate, or extent of myeloid dendritic cell cytokine production.	BP
gerhard2018_12	0.00320341	0.00304094	1	GO:0051097	negative regulation of helicase activity	Any process that stops or reduces the activity of a helicase.	BP
gerhard2018_12	0.00241447	0.00364807	1	GO:0039533	regulation of MDA-5 signaling pathway	Any process that modulates the frequency, rate or extent of the series of molecular signals generated as a consequence of the cytoplasmic pattern recognition receptor (PRR) MDA-5 (also known as IFIH1) binding to viral RNA.	BP
gerhard2018_12	0.00216762	0.00304094	1	GO:0002735	positive regulation of myeloid dendritic cell cytokine production	Any process that activates or increases the frequency, rate, or extent of myeloid dendritic cell cytokine production.	BP
gerhard2018_12	0.000367355	0.00364807	1	GO:0060332	positive regulation of response to interferon-gamma	Any process that increases the rate, frequency or extent of a response to interferon-gamma. Response to interferon gamma is a change in state or activity of a cell or an organism (in terms of movement, secretion, enzyme production, gene expression, etc.) as a result of an interferon-gamma stimulus.	BP
gerhard2018_12	0.000298204	0.00364807	1	GO:0060335	positive regulation of interferon-gamma-mediated signaling pathway	Any process that increases the rate, frequency or extent of the series of molecular events generated as a consequence of interferon-gamma binding to a cell surface receptor.	BP
gerhard2018_13	0.0670325	6.71562e-74	2.95937e-70	GO:0019814	immunoglobulin complex	A protein complex that in its canonical form is composed of two identical immunoglobulin heavy chains and two identical immunoglobulin light chains, held together by disulfide bonds and sometimes complexed with additional proteins. An immunoglobulin complex may be embedded in the plasma membrane or present in the extracellular space, in mucosal areas or other tissues, or circulating in the blood …	CC
gerhard2018_13	0.0167481	3.03381e-69	1.28343e-65	GO:0006958	complement activation, classical pathway	Any process involved in the activation of any of the steps of the classical pathway of the complement cascade which allows for the direct killing of microbes, the disposal of immune complexes, and the regulation of other immune processes.	BP
gerhard2018_13	0.0916569	5.07966e-64	2.05049e-60	GO:0030449	regulation of complement activation	Any process that modulates the frequency, rate or extent of complement activation.	BP
gerhard2018_13	0.0526223	9.25209e-64	3.70647e-60	GO:0003823	antigen binding	Interacting selectively and non-covalently with an antigen, any substance which is capable of inducing a specific immune response and of reacting with the products of that response, the specific antibody or specifically sensitized T-lymphocytes, or both. Binding may counteract the biological activity of the antigen.	MF
gerhard2018_13	0.0016928	6.21703e-62	2.47187e-58	GO:0002920	regulation of humoral immune response	Any process that modulates the frequency, rate, or extent of a humoral immune response.	BP
gerhard2018_13	0.0250093	3.00147e-61	1.1757e-57	GO:0002433	immune response-regulating cell surface receptor signaling pathway involved in phagocytosis	An immune response-regulating cell surface receptor signaling pathway that contributes to the endocytic engulfment of external particulate material by phagocytes.	BP
gerhard2018_13	0.0244993	3.00147e-61	1.1757e-57	GO:0038096	Fc-gamma receptor signaling pathway involved in phagocytosis	An Fc-gamma receptor signaling pathway that contributes to the endocytic engulfment of external particulate material by phagocytes.	BP
gerhard2018_13	0.00955582	5.73492e-61	2.22989e-57	GO:0038094	Fc-gamma receptor signaling pathway	A series of molecular signals initiated by the binding of the Fc portion of immunoglobulin G (IgG) to an Fc-gamma receptor on the surface of a signal-receiving cell, and ending with regulation of a downstream cellular process, e.g. transcription. The Fc portion of an immunoglobulin is its C-terminal constant region.	BP
gerhard2018_13	0.00193339	1.0792e-60	4.13539e-57	GO:0002431	Fc receptor mediated stimulatory signaling pathway	A series of molecular signals generated as a consequence of a the binding of the Fc portion of an immunoglobulin by an Fc receptor capable of activating or perpetuating an immune response. The Fc portion of an immunoglobulin is its C-terminal constant region.	BP
gerhard2018_13	0.0288861	6.18515e-53	2.28723e-49	GO:0038095	Fc-epsilon receptor signaling pathway	A series of molecular signals initiated by the binding of the Fc portion of immunoglobulin E (IgE) to an Fc-epsilon receptor on the surface of a signal-receiving cell, and ending with regulation of a downstream cellular process, e.g. transcription. The Fc portion of an immunoglobulin is its C-terminal constant region.	BP
gerhard2018_13	0.0128912	1.39686e-48	5.02494e-45	GO:0006898	receptor-mediated endocytosis	An endocytosis process in which cell surface receptors ensure specificity of transport. A specific receptor on the cell surface binds tightly to the extracellular macromolecule (the ligand) that it recognizes; the plasma-membrane region containing the receptor-ligand complex then undergoes endocytosis, forming a transport vesicle containing the receptor-ligand complex and excluding most other pla…	BP
gerhard2018_13	0.000704267	2.71038e-43	9.07125e-40	GO:0050900	leukocyte migration	The movement of a leukocyte within or between different tissues and organs of the body.	BP
gerhard2018_13	0.0299444	7.25353e-41	2.39731e-37	GO:0002377	immunoglobulin production	The appearance of immunoglobulin due to biosynthesis or secretion following a cellular stimulus, resulting in an increase in its intracellular or extracellular levels.	BP
gerhard2018_13	0.0140334	3.34059e-05	0.0393629	GO:0001895	retina homeostasis	A tissue homeostatic process involved in the maintenance of an internal equilibrium within the retina of the eye, including control of cellular proliferation and death and control of metabolic function.	BP
gerhard2018_13	0.025927	0.00018474	0.201425	GO:0003094	glomerular filtration	The process in which plasma is filtered through the glomerular membrane which consists of capillary endothelial cells, the basement membrane, and epithelial cells. The glomerular filtrate is the same as plasma except it has no significant amount of protein.	BP
gerhard2018_13	0.00702809	0.000202218	0.219577	GO:0097205	renal filtration	A renal system process in which fluid circulating through the body is filtered through a barrier system.	BP
gerhard2018_13	0.00326593	0.000713552	0.6876	GO:0019731	antibacterial humoral response	An immune response against bacteria mediated through a body fluid. Examples of this process are the antibacterial humoral responses in Mus musculus and Drosophila melanogaster.	BP
gerhard2018_13	0.0347847	0.0127134	1	GO:0018298	protein-chromophore linkage	The covalent or noncovalent attachment of a chromophore to a protein.	BP
gerhard2018_13	0.017585	0.00819102	1	GO:0060267	positive regulation of respiratory burst	Any process that increases the rate frequency or extent of a phase of elevated metabolic activity, during which oxygen consumption increases; this leads to the production, by an NADH dependent system, of hydrogen peroxide (H2O2), superoxide anions and hydroxyl radicals.	BP
gerhard2018_2	0.00583565	2.91233e-35	9.00614e-32	GO:0002274	myeloid leukocyte activation	A change in the morphology or behavior of a myeloid leukocyte resulting from exposure to an activating factor such as a cellular or soluble ligand.	BP
gerhard2018_2	0.0119656	2.43305e-34	7.43704e-31	GO:0043299	leukocyte degranulation	The regulated exocytosis of secretory granules by a leukocyte.	BP
gerhard2018_2	0.00115725	7.74838e-34	2.34136e-30	GO:0002366	leukocyte activation involved in immune response	A change in morphology and behavior of a leukocyte resulting from exposure to a specific antigen, mitogen, cytokine, cellular ligand, or soluble factor, leading to the initiation or perpetuation of an immune response.	BP
gerhard2018_2	0.000129005	9.6851e-34	2.90996e-30	GO:0002263	cell activation involved in immune response	A change in the morphology or behavior of a cell resulting from exposure to an activating factor such as a cellular or soluble ligand, leading to the initiation or perpetuation of an immune response.	BP
gerhard2018_2	0.00113655	3.11274e-33	9.14461e-30	GO:0045055	regulated exocytosis	A process of exocytosis in which soluble proteins and other substances are initially stored in secretory vesicles for later release. It is found mainly in cells that are specialized for secreting products such as hormones, neurotransmitters, or digestive enzymes rapidly on demand.	BP
gerhard2018_2	0.00803199	1.40103e-32	4.09319e-29	GO:0042119	neutrophil activation	The change in morphology and behavior of a neutrophil resulting from exposure to a cytokine, chemokine, cellular ligand, or soluble factor.	BP
gerhard2018_2	0.00531788	1.98968e-32	5.78106e-29	GO:0036230	granulocyte activation	The change in morphology and behavior of a granulocyte resulting from exposure to a cytokine, chemokine, cellular ligand, or soluble factor.	BP
gerhard2018_2	0.000890859	1.4927e-31	4.2211e-28	GO:0043312	neutrophil degranulation	The regulated exocytosis of secretory granules containing preformed mediators such as proteases, lipases, and inflammatory mediators by a neutrophil.	BP
gerhard2018_2	2.62375e-05	1.84118e-31	5.15145e-28	GO:0002283	neutrophil activation involved in immune response	The change in morphology and behavior of a neutrophil resulting from exposure to a cytokine, chemokine, cellular ligand, or soluble factor, leading to the initiation or perpetuation of an immune response.	BP
gerhard2018_2	0.00287976	1.00698e-20	2.3772e-17	GO:0001816	cytokine production	The appearance of a cytokine due to biosynthesis or secretion following a cellular stimulus, resulting in an increase in its intracellular or extracellular levels.	BP
gerhard2018_2	0.00273492	1.67821e-20	3.92675e-17	GO:0006954	inflammatory response	The immediate defensive reaction (by vertebrate tissue) to infection or injury caused by chemical or physical agents. The process is characterized by local vasodilation, extravasation of plasma into intercellular spaces and accumulation of white blood cells and macrophages.	BP
gerhard2018_2	0.00350788	2.95027e-14	5.97745e-11	GO:0060326	cell chemotaxis	The directed movement of a motile cell guided by a specific chemical concentration gradient. Movement may be towards a higher concentration (positive chemotaxis) or towards a lower concentration (negative chemotaxis).	BP
gerhard2018_2	0.00182038	1.3899e-11	2.52572e-08	GO:0002221	pattern recognition receptor signaling pathway	Any series of molecular signals generated as a consequence of a pattern recognition receptor (PRR) binding to one of its physiological ligands. PRRs bind pathogen-associated molecular pattern (PAMPs), structures conserved among microbial species, or damage-associated molecular pattern (DAMPs), endogenous molecules released from damaged cells.	BP
gerhard2018_2	0.00101638	1.48019e-11	2.68059e-08	GO:0050866	negative regulation of cell activation	Any process that stops, prevents, or reduces the frequency, rate or extent of cell activation.	BP
gerhard2018_2	0.00468077	1.12352e-10	1.94158e-07	GO:0101003	ficolin-1-rich granule membrane	The lipid bilayer surrounding a ficolin-1-rich granule.	CC
gerhard2018_2	0.0024048	2.71977e-10	4.59497e-07	GO:0051250	negative regulation of lymphocyte activation	Any process that stops, prevents, or reduces the frequency, rate or extent of lymphocyte activation.	BP
gerhard2018_2	0.0211291	5.32513e-09	8.58521e-06	GO:0045730	respiratory burst	A phase of elevated metabolic activity, during which oxygen consumption increases; this leads to the production, by an NADH dependent system, of hydrogen peroxide (H2O2), superoxide anions and hydroxyl radicals.	BP
gerhard2018_2	0.0106132	2.34809e-07	0.000345871	GO:0005767	secondary lysosome	Vacuole formed by the fusion of a lysosome with an organelle (autosome) or with a primary phagosome.	CC
gerhard2018_2	0.226355	6.16364e-07	0.000873822	GO:0050544	arachidonic acid binding	Interacting selectively and non-covalently with arachidonic acid, a straight chain fatty acid with 20 carbon atoms and four double bonds per molecule. Arachidonic acid is the all-Z-(5,8,11,14)-isomer.	MF
gerhard2018_2	0.22555	6.16364e-07	0.000873822	GO:0032010	phagolysosome	A membrane-bounded intracellular vesicle formed by maturation of an early phagosome following the ingestion of particulate material by phagocytosis; during maturation, phagosomes acquire markers of late endosomes and lysosomes.	CC
gerhard2018_2	0.0484244	1.11556e-06	0.00154024	GO:0030728	ovulation	The release of a mature ovum/oocyte from an ovary.	BP
gerhard2018_2	0.0199349	1.22912e-06	0.00168822	GO:0050543	icosatetraenoic acid binding	Interacting selectively and non-covalently with icosatetraenoic acid, any straight-chain fatty acid with twenty carbon atoms and four double bonds per molecule.	MF
gerhard2018_2	0.0198431	1.22912e-06	0.00168822	GO:0050542	icosanoid binding	Interacting selectively and non-covalently with icosanoids, any C20 polyunsaturated fatty acids or their derivatives, including the leukotrienes and the prostanoids.	MF
gerhard2018_2	0.00632242	2.41649e-06	0.00325983	GO:0002507	tolerance induction	A process that directly activates any of the steps required for tolerance, a physiologic state in which the immune system does not react destructively against the components of an organism that harbors it or against antigens that are introduced to it.	BP
gerhard2018_2	0.0510612	3.42143e-06	0.0045459	GO:0016176	superoxide-generating NADPH oxidase activator activity	Increases the activity of the enzyme superoxide-generating NADPH oxidase.	MF
gerhard2018_2	0.00844961	9.99283e-06	0.0126721	GO:0050786	RAGE receptor binding	Interacting selectively and non-covalently with the RAGE receptor, the receptor for advanced glycation end-products.	MF
gerhard2018_2	0.00793442	1.32848e-05	0.0166077	GO:0070486	leukocyte aggregation	The adhesion of one leukocyte to one or more other leukocytes via adhesion molecules.	BP
gerhard2018_2	0.0175642	3.34224e-05	0.0393629	GO:0032695	negative regulation of interleukin-12 production	Any process that stops, prevents, or reduces the frequency, rate, or extent of interleukin-12 production.	BP
gerhard2018_2	0.00188074	5.73276e-05	0.0656171	GO:0071800	podosome assembly	The aggregation, arrangement and bonding together of a set of components to form a podosome, an actin-rich adhesion structure characterized by formation upon cell substrate contact and localization at the substrate-attached part of the cell.	BP
gerhard2018_2	0.0841407	0.000156507	0.172061	GO:0038156	interleukin-3-mediated signaling pathway	A series of molecular signals initiated by the binding of interleukin-3 to a receptor on the surface of a cell, and ending with regulation of a downstream cellular process, e.g. transcription.	BP
gerhard2018_2	0.0782819	0.000156507	0.172061	GO:0034136	negative regulation of toll-like receptor 2 signaling pathway	Any process that stops, prevents, or reduces the frequency, rate, or extent of toll-like receptor 2 signaling pathway.	BP
gerhard2018_2	0.0584811	0.000234146	0.247634	GO:0061043	regulation of vascular wound healing	Any process that modulates the rate, frequency, or extent of blood vessel formation when new vessels emerge from the proliferation of pre-existing blood vessels and contribute to the series of events that restore integrity to damaged vasculature.	BP
gerhard2018_2	0.036947	0.000234146	0.247634	GO:0035740	CD8-positive, alpha-beta T cell proliferation	The expansion of a CD8-positive, alpha-beta T cell population by cell division.	BP
gerhard2018_2	0.0356836	0.000234146	0.247634	GO:2000564	regulation of CD8-positive, alpha-beta T cell proliferation		BP
gerhard2018_2	0.0342514	0.000234146	0.247634	GO:0002767	immune response-inhibiting cell surface receptor signaling pathway	A series of molecular signals initiated by the binding of an extracellular ligand to a receptor on the surface of the target cell capable of inhibiting an immune response.	BP
gerhard2018_2	0.0139359	0.000234146	0.247634	GO:2001300	lipoxin metabolic process		BP
gerhard2018_2	0.0121217	0.000234146	0.247634	GO:2001301	lipoxin biosynthetic process		BP
gerhard2018_2	0.0315094	0.000326946	0.33571	GO:0023029	MHC class Ib protein binding	Interacting selectively and non-covalently with major histocompatibility complex class Ib molecules.	MF
gerhard2018_2	0.0162392	0.000326946	0.33571	GO:0045084	positive regulation of interleukin-12 biosynthetic process	Any process that activates or increases the frequency, rate or extent of the chemical reactions and pathways resulting in the formation of interleukin-12.	BP
gerhard2018_2	0.0149615	0.000326946	0.33571	GO:0060369	positive regulation of Fc receptor mediated stimulatory signaling pathway	Any process that increases the rate, frequency or extent of the Fc receptor mediated stimulatory signaling pathway. The Fc receptor mediated stimulatory signaling pathway is a series of molecular signals generated as a consequence of a the binding of the Fc portion of an immunoglobulin by an Fc receptor capable of activating or perpetuating an immune response. The Fc portion of an immunoglobulin …	BP
gerhard2018_2	0.0103134	0.000326946	0.33571	GO:0036015	response to interleukin-3	Any process that results in a change in state or activity of a cell or an organism (in terms of movement, secretion, enzyme production, gene expression, etc.) as a result of an interleukin-3 stimulus.	BP
gerhard2018_2	0.00906728	0.000326946	0.33571	GO:0036016	cellular response to interleukin-3	Any process that results in a change in state or activity of a cell (in terms of movement, secretion, enzyme production, gene expression, etc.) as a result of an interleukin-3 stimulus.	BP
gerhard2018_2	0.0296386	0.000434788	0.437394	GO:0030854	positive regulation of granulocyte differentiation	Any process that activates or increases the frequency, rate or extent of granulocyte differentiation.	BP
gerhard2018_2	0.0431589	0.00795522	1	GO:0071881	adenylate cyclase-inhibiting adrenergic receptor signaling pathway	The series of molecular signals generated as a consequence of an adrenergic receptor binding to its physiological ligand, where the pathway proceeds with inhibition of adenylyl cyclase and a subsequent decrease in the concentration of cyclic AMP (cAMP).	BP
gerhard2018_3	0.058351	2.24645e-26	5.93966e-23	GO:0061077	chaperone-mediated protein folding	The process of inhibiting aggregation and assisting in the covalent and noncovalent assembly of single chain polypeptides or multisubunit complexes into the correct tertiary structure that is dependent on interaction with a chaperone.	BP
gerhard2018_3	0.0229021	1.19982e-25	3.12548e-22	GO:0006986	response to unfolded protein	Any process that results in a change in state or activity of a cell or an organism (in terms of movement, secretion, enzyme production, gene expression, etc.) as a result of an unfolded protein stimulus.	BP
gerhard2018_3	0.00874407	3.61309e-24	8.97003e-21	GO:0051082	unfolded protein binding	Interacting selectively and non-covalently with an unfolded protein.	MF
gerhard2018_3	0.00289514	4.0818e-24	1.00863e-20	GO:0009408	response to heat	Any process that results in a change in state or activity of a cell or an organism (in terms of movement, secretion, enzyme production, gene expression, etc.) as a result of a heat stimulus, a temperature stimulus above the optimal temperature for that organism.	BP
gerhard2018_3	0.00542331	2.051e-22	4.9524e-19	GO:0031072	heat shock protein binding	Interacting selectively and non-covalently with a heat shock protein, any protein synthesized or activated in response to heat shock.	MF
gerhard2018_3	0.0322813	3.33694e-21	7.9486e-18	GO:0006458	'de novo' protein folding	The process of assisting in the folding of a nascent peptide chain into its correct tertiary structure.	BP
gerhard2018_3	0.040241	4.28075e-20	9.97214e-17	GO:1900034	regulation of cellular response to heat		BP
gerhard2018_3	0.0344548	8.51003e-20	1.96513e-16	GO:0051085	chaperone cofactor-dependent protein refolding	The process of assisting in the correct posttranslational noncovalent assembly of proteins, which is dependent on additional protein cofactors. This process occurs over one or several cycles of nucleotide hydrolysis-dependent binding and release.	BP
gerhard2018_3	0.0042585	1.12052e-18	2.53219e-15	GO:0051087	chaperone binding	Interacting selectively and non-covalently with a chaperone protein, a class of proteins that bind to nascent or unfolded polypeptides and ensure correct folding or transport.	MF
gerhard2018_3	0.048673	1.37247e-18	3.08837e-15	GO:0042026	protein refolding	The process carried out by a cell that restores the biological activity of an unfolded or misfolded protein, using helper proteins such as chaperones.	BP
gerhard2018_3	0.0202798	1.51086e-15	3.14546e-12	GO:0070841	inclusion body assembly	The aggregation, arrangement and bonding together of a set of components to form an inclusion body.	BP
gerhard2018_3	0.214807	2.36456e-15	4.88432e-12	GO:0090084	negative regulation of inclusion body assembly	Any process that decreases the rate, frequency, or extent of inclusion body assembly. Inclusion body assembly is the aggregation, arrangement and bonding together of a set of components to form an inclusion body.	BP
gerhard2018_3	0.0434121	1.12879e-13	2.22727e-10	GO:0060590	ATPase regulator activity	Modulates the rate of ATP hydrolysis by an ATPase.	MF
gerhard2018_3	0.00274567	3.77513e-13	7.33936e-10	GO:0044183	protein folding chaperone	Interacting selectively and non-covalently with any protein or protein complex (a complex of two or more proteins that may include other nonprotein molecules) that contributes to the process of protein folding.	MF
gerhard2018_3	0.0143659	2.14933e-10	3.69017e-07	GO:0001671	ATPase activator activity	Binds to and increases the ATP hydrolysis activity of an ATPase.	MF
gerhard2018_3	0.0971113	4.97235e-08	7.6436e-05	GO:0055131	C3HC4-type RING finger domain binding	Interacting selectively and non-covalently with a C3HC4-type zinc finger domain of a protein. The C3HC4-type zinc finger is a variant of RING finger, is a cysteine-rich domain of 40 to 60 residues that coordinates two zinc ions, and has the consensus sequence: C-X2-C-X(9-39)-C-X(1-3)-H-X(2-3)-C-X2-C-X(4-48)-C-X2-C, where X is any amino acid. Many proteins containing a C3HC4-type RING finger play …	MF
gerhard2018_3	0.0269091	5.43765e-07	0.000785642	GO:0097201	negative regulation of transcription from RNA polymerase II promoter in response to stress	Any process that decreases the frequency, rate or extent of transcription from an RNA polymerase II promoter as a result of a stimulus indicating the organism is under stress. The stress is usually, but not necessarily, exogenous (e.g. temperature, humidity, ionizing radiation).	BP
gerhard2018_3	0.0367243	1.37874e-06	0.00188393	GO:0061684	chaperone-mediated autophagy	The autophagy process which begins when chaperones and co-chaperones recognize a target motif and unfold the substrate protein. The proteins are then transported to the lysosome where they are degraded.	BP
gerhard2018_3	0.000652952	1.12409e-05	0.0141529	GO:0010286	heat acclimation	Any process that increases heat tolerance of an organism in response to high temperatures.	BP
gerhard2018_3	0.000265512	1.12409e-05	0.0141529	GO:0070370	cellular heat acclimation	Any process that increases heat tolerance of a cell in response to high temperatures.	BP
gerhard2018_3	0.0550409	0.00552416	1	GO:0030124	AP-4 adaptor complex	An AP-type membrane coat adaptor complex that consists of beta4, epsilon, mu4 and sigma4 subunits and is found associated with membranes in the trans-Golgi network; it is not clear whether AP-4 forms clathrin coats in vivo.	CC
gerhard2018_3	0.0287726	0.00690052	1	GO:0019323	pentose catabolic process	The chemical reactions and pathways resulting in the breakdown of a pentose, any monosaccharide with a chain of five carbon atoms in the molecule.	BP
gerhard2018_3	0.0283815	0.00552416	1	GO:0046696	lipopolysaccharide receptor complex	A multiprotein complex that consists of at least three proteins, CD14, TLR4, and MD-2, each of which is glycosylated and which functions as a lipopolysaccharide (LPS) receptor that primes the innate immune response against bacterial pathogens.	CC
gerhard2018_3	0.0245347	0.00690052	1	GO:0035927	RNA import into mitochondrion	The process in which a rRNA, ribosomal ribonucleic acid, is transported from the cytosol, into the mitochondrial matrix.	BP
gerhard2018_3	0.0133141	0.00690052	1	GO:0038033	positive regulation of endothelial cell chemotaxis by VEGF-activated vascular endothelial growth factor receptor signaling pathway	A series of molecular signals initiated by the binding of a vascular endothelial growth factor (VEGF) to a VEGFR on the surface of a cell, which activates or increases the frequency, rate or extent of endothelial cell chemotaxis.	BP
gerhard2018_3	0.0053444	0.00690052	1	GO:0051029	rRNA transport	The directed movement of rRNA, ribosomal ribonucleic acid, into, out of or within a cell, or between cells, by means of some agent such as a transporter or pore.	BP
gerhard2018_3	0.0043857	0.00552416	1	GO:0045345	positive regulation of MHC class I biosynthetic process	Any process that activates or increases the frequency, rate or extent of the chemical reactions and pathways resulting in the formation of MHC class I.	BP
gerhard2018_3	0.00367627	0.00690052	1	GO:0034186	apolipoprotein A-I binding	Interacting selectively and non-covalently with apolipoprotein A-I.	MF
gerhard2018_3	0.00161278	0.00964765	1	GO:0005412	glucose:sodium symporter activity	Enables the transfer of a solute or solutes from one side of a membrane to the other according to the reaction: glucose(out) + Na+(out) = glucose(in) + Na+(in).	MF
gerhard2018_3	0.00124716	0.00964765	1	GO:0051001	negative regulation of nitric-oxide synthase activity	Any process that stops or reduces the activity of the enzyme nitric-oxide synthase.	BP
gerhard2018_3	0.00113527	0.00964765	1	GO:0016936	galactoside binding	Interacting selectively and non-covalently with any glycoside in which the sugar group is galactose.	MF
gerhard2018_3	0.00102021	0.00964765	1	GO:0046477	glycosylceramide catabolic process	The chemical reactions and pathways resulting in the breakdown of glycosylceramides, any compound formed by the replacement of the glycosidic hydroxyl group of a cyclic form of a monosaccharide (or derivative) by a ceramide group.	BP
gerhard2018_3	0.000800909	0.00964765	1	GO:0015925	galactosidase activity	Catalysis of the hydrolysis of galactosyl compounds, substances containing a group derived from a cyclic form of galactose or a galactose derivative.	MF
gerhard2018_5	0.0686277	7.0654e-47	2.47431e-43	GO:1902653	secondary alcohol biosynthetic process		BP
gerhard2018_5	0.0495038	2.74245e-46	9.54093e-43	GO:0016126	sterol biosynthetic process	The chemical reactions and pathways resulting in the formation of sterols, steroids with one or more hydroxyl groups and a hydrocarbon side-chain in the molecule.	BP
gerhard2018_5	0.0310446	4.47485e-44	1.51687e-40	GO:0006695	cholesterol biosynthetic process	The chemical reactions and pathways resulting in the formation of cholesterol, cholest-5-en-3 beta-ol, the principal sterol of vertebrates and the precursor of many steroids, including bile acids and steroid hormones.	BP
gerhard2018_5	0.0318127	2.67149e-33	7.89216e-30	GO:0045540	regulation of cholesterol biosynthetic process	Any process that modulates the frequency, rate or extent of the chemical reactions and pathways resulting in the formation of cholesterol.	BP
gerhard2018_5	0.0316758	2.67149e-33	7.89216e-30	GO:0106118	regulation of sterol biosynthetic process	Any process that modulates the frequency, rate or extent of a sterol biosynthetic process.	BP
gerhard2018_5	0.0774288	9.0709e-09	1.4448e-05	GO:0045338	farnesyl diphosphate metabolic process	The chemical reactions and pathways involving farnesyl diphosphate, an intermediate in carotenoid, sesquiterpene, squalene and sterol biosynthesis, as well as a substrate in protein farnesylation.	BP
gerhard2018_5	0.0231445	0.00199178	1	GO:1905595	regulation of low-density lipoprotein particle receptor binding		BP
gerhard2018_7	0.000238983	1.60143e-17	3.58831e-14	GO:0001228	DNA-binding transcription activator activity, RNA polymerase II-specific	A protein, or a member of a complex, or a non-coding RNA that interacts selectively and non-covalently with a specific DNA sequence (sometimes referred to as a motif) within the regulatory region of a RNA polymerase II-transcribed gene to activate or increase transcription. Regulatory regions include promoters (proximal and distal) and enhancers. Genes are transcriptional units.	MF
gerhard2018_7	0.000220445	1.64689e-17	3.67461e-14	GO:0001216	DNA-binding transcription activator activity	Interacting selectively and non-covalently with a specific DNA sequence in order to activate or increase the frequency, rate or extent of transcription by a RNA polymerase.	MF
gerhard2018_7	0.000470923	2.58172e-10	4.4182e-07	GO:0046683	response to organophosphorus	Any process that results in a change in state or activity of a cell or an organism (in terms of movement, secretion, enzyme production, gene expression, etc.) as a result of an organophosphorus stimulus. Organophosphorus is a compound containing phosphorus bound to an organic molecule; several organophosphorus compounds are used as insecticides, and they are highly toxic cholinesterase inhibitors.	BP
gerhard2018_7	0.01211	6.15612e-10	1.02693e-06	GO:0035914	skeletal muscle cell differentiation	The process in which a relatively unspecialized cell acquires specialized features of a skeletal muscle cell, a somatic cell located in skeletal muscle.	BP
gerhard2018_7	0.159323	2.57264e-09	4.21183e-06	GO:0043435	response to corticotropin-releasing hormone	Any process that results in a change in state or activity of a cell or an organism (in terms of movement, secretion, enzyme production, gene expression, etc.) as a result of a corticotropin-releasing hormone stimulus. Corticotropin-releasing hormone is a peptide hormone involved in the stress response.	BP
gerhard2018_7	0.159289	2.57264e-09	4.21183e-06	GO:0071376	cellular response to corticotropin-releasing hormone stimulus	Any process that results in a change in state or activity of a cell (in terms of movement, secretion, enzyme production, gene expression, etc.) as a result of a corticotropin-releasing hormone stimulus. Corticotropin-releasing hormone is a peptide hormone involved in the stress response.	BP
gerhard2018_7	0.000455873	4.37401e-09	7.09508e-06	GO:0051591	response to cAMP	Any process that results in a change in state or activity of a cell or an organism (in terms of movement, secretion, enzyme production, gene expression, etc.) as a result of a cAMP (cyclic AMP, adenosine 3',5'-cyclophosphate) stimulus.	BP
gerhard2018_7	0.000857358	1.43379e-07	0.000213575	GO:0035259	glucocorticoid receptor binding	Interacting selectively and non-covalently with a glucocorticoid receptor.	MF
gerhard2018_7	0.0398841	2.08741e-07	0.000309196	GO:0035994	response to muscle stretch	Any process that results in a change in state or activity of a cell or an organism (in terms of movement, secretion, enzyme production, gene expression, etc.) as a result of a myofibril being extended beyond its slack length.	BP
gerhard2018_7	0.0883809	4.2234e-06	0.0055281	GO:0070487	monocyte aggregation	The adhesion of one monocyte to one or more other monocytes via adhesion molecules.	BP
gerhard2018_7	0.025534	2.31722e-05	0.0281691	GO:0060213	positive regulation of nuclear-transcribed mRNA poly(A) tail shortening	Any process that increases the frequency, rate or extent of poly(A) tail shortening of a nuclear-transcribed mRNA. Poly(A) tail shortening is the decrease in length of the poly(A) tail of an mRNA from full length to an oligo(A) length.	BP
gerhard2018_7	0.0179778	2.31722e-05	0.0281691	GO:0046886	positive regulation of hormone biosynthetic process	Any process that activates or increases the frequency, rate or extent of the chemical reactions and pathways resulting in the formation of hormones.	BP
gerhard2018_7	0.00972023	2.77953e-05	0.033179	GO:0045080	positive regulation of chemokine biosynthetic process	Any process that activates or increases the frequency, rate or extent of the chemical reactions and pathways resulting in the formation of chemokines.	BP
gerhard2018_7	0.00191097	2.77953e-05	0.033179	GO:0060211	regulation of nuclear-transcribed mRNA poly(A) tail shortening	Any process that modulates the frequency, rate or extent of poly(A) tail shortening of a nuclear-transcribed mRNA. Poly(A) tail shortening is the decrease in length of the poly(A) tail of an mRNA from full length to an oligo(A) length.	BP
gerhard2018_7	0.042135	0.00199148	1	GO:0045415	negative regulation of interleukin-8 biosynthetic process	Any process that stops, prevents, or reduces the frequency, rate or extent of the chemical reactions and pathways resulting in the formation of interleukin-8.	BP
gerhard2018_7	0.00415789	0.00265446	1	GO:1903121	regulation of TRAIL-activated apoptotic signaling pathway		BP
Hepatic-stellate-cells_2	0.0393447	3.5457e-32	1.0135e-28	GO:0005201	extracellular matrix structural constituent	The action of a molecule that contributes to the structural integrity of the extracellular matrix.	MF
Hepatic-stellate-cells_2	0.00525402	6.61742e-32	1.88135e-28	GO:0062023	collagen-containing extracellular matrix	An extracellular matrix consisting mainly of proteins (especially collagen) and glycosaminoglycans (mostly as proteoglycans) that provides not only essential physical scaffolding for the cellular constituents but can also initiate crucial biochemical and biomechanical cues required for tissue morphogenesis, differentiation and homeostasis. The components are secreted by cells in the vicinity and …	CC
Hepatic-stellate-cells_2	0.00751617	1.82634e-26	4.85315e-23	GO:0005788	endoplasmic reticulum lumen	The volume enclosed by the membranes of the endoplasmic reticulum.	CC
Hepatic-stellate-cells_2	0.0864428	2.16873e-17	4.77847e-14	GO:0098644	complex of collagen trimers	A complex of collagen trimers such as a fibril or collagen network.	CC
Hepatic-stellate-cells_2	0.01151	8.7661e-16	1.85422e-12	GO:0030199	collagen fibril organization	Any process that determines the size and arrangement of collagen fibrils within an extracellular matrix.	BP
Hepatic-stellate-cells_2	0.077981	3.51669e-14	7.07087e-11	GO:0098643	banded collagen fibril	A supramolecular assembly of fibrillar collagen complexes in the form of a long fiber (fibril) with transverse striations (bands).	CC
Hepatic-stellate-cells_2	0.0778381	3.51669e-14	7.07087e-11	GO:0005583	fibrillar collagen trimer	Any triple helical collagen trimer that forms fibrils.	CC
Hepatic-stellate-cells_2	0.0944272	1.76178e-11	3.14742e-08	GO:0048407	platelet-derived growth factor binding	Interacting selectively and non-covalently with platelet-derived growth factor.	MF
Hepatic-stellate-cells_2	0.00289455	1.06303e-10	1.84306e-07	GO:0005518	collagen binding	Interacting selectively and non-covalently with collagen, a group of fibrous proteins of very high tensile strength that form the main component of connective tissue in animals. Collagen is highly enriched in glycine (some regions are 33% glycine) and proline, occurring predominantly as 3-hydroxyproline (about 20%).	MF
Hepatic-stellate-cells_2	0.000480611	2.64257e-10	4.50775e-07	GO:0002576	platelet degranulation	The regulated exocytosis of secretory granules containing preformed mediators such as histamine and serotonin by a platelet.	BP
Hepatic-stellate-cells_2	0.101744	4.46429e-05	0.0518843	GO:0004656	procollagen-proline 4-dioxygenase activity	Catalysis of the reaction: procollagen L-proline + 2-oxoglutarate + O2 = procollagen trans-4-hydroxy-L-proline + succinate + CO2.	MF
Hepatic-stellate-cells_2	0.0393428	9.34909e-05	0.104742	GO:1905049	negative regulation of metallopeptidase activity		BP
Hepatic-stellate-cells_2	0.0306359	0.000124482	0.138001	GO:0051920	peroxiredoxin activity	Catalysis of the reaction: 2 R'-SH + ROOH = R'-S-S-R' + H2O + ROH.	MF
Hepatic-stellate-cells_2	0.0158727	0.000124482	0.138001	GO:0051045	negative regulation of membrane protein ectodomain proteolysis	Any process that stops, prevents, or reduces the frequency, rate or extent of membrane protein ectodomain proteolysis.	BP
Hepatic-stellate-cells_2	0.00252793	0.000199508	0.217079	GO:0060856	establishment of blood-brain barrier	Establishment of the barrier between the blood and the brain. The cells in the brain are packed tightly together preventing the passage of most molecules from the blood into the brain. Only lipid soluble molecules or those that are actively transported can pass through the blood-brain barrier.	BP
Hepatic-stellate-cells_2	0.0626161	0.00425778	1	GO:0071881	adenylate cyclase-inhibiting adrenergic receptor signaling pathway	The series of molecular signals generated as a consequence of an adrenergic receptor binding to its physiological ligand, where the pathway proceeds with inhibition of adenylyl cyclase and a subsequent decrease in the concentration of cyclic AMP (cAMP).	BP
Hepatic-stellate-cells_3	0.13582	1.96894e-166	3.47061e-162	GO:0006614	SRP-dependent cotranslational protein targeting to membrane	The targeting of proteins to a membrane that occurs during translation and is dependent upon two key components, the signal-recognition particle (SRP) and the SRP receptor. SRP is a cytosolic particle that transiently binds to the endoplasmic reticulum (ER) signal sequence in a nascent protein, to the large ribosomal unit, and to the SRP receptor in the ER membrane.	BP
Hepatic-stellate-cells_3	0.137546	2.49841e-164	3.38761e-160	GO:0022626	cytosolic ribosome	A ribosome located in the cytosol.	CC
Hepatic-stellate-cells_3	0.0891254	2.44488e-164	3.38761e-160	GO:0006613	cotranslational protein targeting to membrane	The targeting of proteins to a membrane that occurs during translation. The transport of most secretory proteins, particularly those with more than 100 amino acids, into the endoplasmic reticulum lumen occurs in this manner, as does the import of some proteins into mitochondria.	BP
Hepatic-stellate-cells_3	0.131312	1.71525e-160	1.97181e-156	GO:0000184	nuclear-transcribed mRNA catabolic process, nonsense-mediated decay	The nonsense-mediated decay pathway for nuclear-transcribed mRNAs degrades mRNAs in which an amino-acid codon has changed to a nonsense codon; this prevents the translation of such mRNAs into truncated, and potentially harmful, proteins.	BP
Hepatic-stellate-cells_3	0.0346465	3.78116e-160	4.16561e-156	GO:0045047	protein targeting to ER	The process of directing proteins towards the endoplasmic reticulum (ER) using signals contained within the protein. One common mechanism uses a 16- to 30-residue signal sequence, typically located at the N-terminus of the protein and containing positively charged amino acids followed by a continuous stretch of hydrophobic residues, which directs the ribosome to the ER membrane and initiates tran…	BP
Hepatic-stellate-cells_3	0.0217556	1.78696e-158	1.8899e-154	GO:0072599	establishment of protein localization to endoplasmic reticulum	The directed movement of a protein to a specific location in the endoplasmic reticulum.	BP
Hepatic-stellate-cells_3	0.041755	1.4933e-147	1.02554e-143	GO:0003735	structural constituent of ribosome	The action of a molecule that contributes to the structural integrity of the ribosome.	MF
Hepatic-stellate-cells_3	0.0435621	1.18626e-146	7.94052e-143	GO:0006413	translational initiation	The process preceding formation of the peptide bond between the first two amino acids of a protein. This includes the formation of a complex of the ribosome, mRNA or circRNA, and an initiation complex that contains the first aminoacyl-tRNA.	BP
Hepatic-stellate-cells_3	0.0182233	3.69009e-141	2.24291e-137	GO:0019080	viral gene expression	A process by which a viral gene is converted into a mature gene product or products (proteins or RNA). This includes viral transcription, processing to produce a mature RNA product, and viral translation.	BP
Hepatic-stellate-cells_3	0.0268802	4.35062e-141	2.61435e-137	GO:0019083	viral transcription	The process by which a viral genome, or part of a viral genome, is transcribed within the host cell.	BP
Hepatic-stellate-cells_3	0.00178062	1.46656e-139	8.61695e-136	GO:0000956	nuclear-transcribed mRNA catabolic process	The chemical reactions and pathways resulting in the breakdown of nuclear-transcribed mRNAs in eukaryotic cells.	BP
Hepatic-stellate-cells_3	0.0301901	5.14308e-94	2.36494e-90	GO:0022625	cytosolic large ribosomal subunit	The large subunit of a ribosome located in the cytosol.	CC
Hepatic-stellate-cells_3	0.0394117	3.5874e-66	1.49372e-62	GO:0022627	cytosolic small ribosomal subunit	The small subunit of a ribosome located in the cytosol.	CC
Hepatic-stellate-cells_3	0.0659863	1.39432e-47	4.94847e-44	GO:0042788	polysomal ribosome	A ribosome bound to mRNA that forms part of a polysome.	CC
Hepatic-stellate-cells_3	0.0220118	2.40639e-37	7.66572e-34	GO:0019843	rRNA binding	Interacting selectively and non-covalently with ribosomal RNA.	MF
Hepatic-stellate-cells_3	0.100863	4.04613e-11	7.20407e-08	GO:0008097	5S rRNA binding	Interacting selectively and non-covalently with 5S ribosomal RNA, the smallest RNA constituent of a ribosome.	MF
Hepatic-stellate-cells_3	0.0983169	2.24568e-07	0.00033171	GO:0003746	translation elongation factor activity	Functions in chain elongation during polypeptide synthesis at the ribosome.	MF
Hepatic-stellate-cells_3	0.256935	4.7176e-05	0.0544691	GO:0005854	nascent polypeptide-associated complex	A heterodimeric protein complex that can reversibly bind to ribosomes, and is located in direct proximity to newly synthesized polypeptide chains as they emerge from the ribosome.	CC
Hepatic-stellate-cells_3	0.017857	0.000164204	0.180149	GO:0000056	ribosomal small subunit export from nucleus	The directed movement of a ribosomal small subunit from the nucleus into the cytoplasm.	BP
Hepatic-stellate-cells_3	0.0092214	0.000218535	0.236808	GO:0032071	regulation of endodeoxyribonuclease activity	Any process that modulates the frequency, rate or extent of endodeoxyribonuclease activity, the hydrolysis of ester linkages within deoxyribonucleic acid by creating internal breaks.	BP
Hepatic-stellate-cells_3	0.0238336	0.00092287	0.873019	GO:0046933	proton-transporting ATP synthase activity, rotational mechanism	Enables the transfer of protons from one side of a membrane to the other according to the reaction: ADP + H2O + phosphate + H+(in) = ATP + H+(out), by a rotational mechanism.	MF
Hepatic-stellate-cells_3	0.0221895	0.00092287	0.873019	GO:0042994	cytoplasmic sequestering of transcription factor	The selective interaction of a transcription factor with specific molecules in the cytoplasm, thereby inhibiting its translocation into the nucleus.	BP
Hepatic-stellate-cells_3	0.0454543	0.011245	1	GO:0046696	lipopolysaccharide receptor complex	A multiprotein complex that consists of at least three proteins, CD14, TLR4, and MD-2, each of which is glycosylated and which functions as a lipopolysaccharide (LPS) receptor that primes the innate immune response against bacterial pathogens.	CC
Hepatic-stellate-cells_3	0.021316	0.0140366	1	GO:1903936	cellular response to sodium arsenite		BP
Hepatic-stellate-cells_3	0.0183451	0.0140366	1	GO:0097524	sperm plasma membrane	A plasma membrane that is part of a sperm cell.	CC
Hepatic-stellate-cells_3	0.018345	0.0140366	1	GO:0032554	purine deoxyribonucleotide binding	Interacting selectively and non-covalently with a purine deoxyribonucleotide, any compound consisting of a purine deoxyribonucleoside that is esterified with (ortho)phosphate or an oligophosphate at any hydroxyl group on the deoxyribose moiety.	MF
Hepatic-stellate-cells_3	0.0166405	0.0140366	1	GO:0006880	intracellular sequestering of iron ion	The process of binding or confining iron ions in an intracellular area such that they are separated from other components of a biological system.	BP
Hepatic-stellate-cells_3	0.012952	0.0140366	1	GO:0008121	ubiquinol-cytochrome-c reductase activity	Enables the transfer of a solute or solutes from one side of a membrane to the other according to the reaction: CoQH2 + 2 ferricytochrome c = CoQ + 2 ferrocytochrome c + 2 H+.	MF
Hepatic-stellate-cells_3	0.0096282	0.0140366	1	GO:0016681	oxidoreductase activity, acting on diphenols and related substances as donors, cytochrome as acceptor	Catalysis of an oxidation-reduction (redox) reaction in which a diphenol, or related compound, acts as a hydrogen or electron donor and reduces a cytochrome.	MF
Hepatic-stellate-cells_3	0.00570365	0.00160023	1	GO:2000678	negative regulation of transcription regulatory region DNA binding		BP
Hepatic-stellate-cells_3	0.00549009	0.0168204	1	GO:0034715	pICln-Sm protein complex	A protein complex that contains pICln (CLNS1A) and several Sm proteins, including SmD1, SmD2, SmE, SmF, and SmG.	CC
Hepatic-stellate-cells_3	0.00535482	0.0140366	1	GO:0001875	lipopolysaccharide immune receptor activity	Combining with a lipopolysaccharide and transmitting the signal across the cell membrane to initiate an innate immune response. Lipopolysaccharides (LPS) are major components of the outer membrane of Gram-negative bacteria, making them prime targets for recognition by the immune system.	MF
Hepatic-stellate-cells_3	0.00382496	0.011245	1	GO:0098574	cytoplasmic side of lysosomal membrane	The side (leaflet) of the lysosomal membrane that faces the cytoplasm.	CC
Hepatic-stellate-cells_3	0.00163664	0.0168204	1	GO:0017062	respiratory chain complex III assembly	The aggregation, arrangement and bonding together of a set of components to form the cytochrome bc(1) complex, a transmembrane lipoprotein complex that it catalyzes the reduction of cytochrome c by accepting reducing equivalents from Coenzyme Q, by the aggregation, arrangement and bonding together of its constituents.	BP
Hepatic-stellate-cells_3	0.00132715	0.0168204	1	GO:2000483	negative regulation of interleukin-8 secretion		BP
Hepatic-stellate-cells_3	0.000648345	0.0168204	1	GO:0034551	mitochondrial respiratory chain complex III assembly	The aggregation, arrangement and bonding together of a set of components to form the cytochrome bc(1) complex (also known as ubiquinol-cytochrome c reductase), in the mitochondrial inner membrane.	BP
Hepatic-stellate-cells_3	1.25899e-05	0.0168204	1	GO:1990226	histone methyltransferase binding		MF
Hepatic-stellate-cells_3	1.23793e-05	0.0168204	1	GO:1902949	positive regulation of tau-protein kinase activity		BP
Hepatic-stem-cells_1	0.101092	1.84593e-110	9.66468e-107	GO:0006614	SRP-dependent cotranslational protein targeting to membrane	The targeting of proteins to a membrane that occurs during translation and is dependent upon two key components, the signal-recognition particle (SRP) and the SRP receptor. SRP is a cytosolic particle that transiently binds to the endoplasmic reticulum (ER) signal sequence in a nascent protein, to the large ribosomal unit, and to the SRP receptor in the ER membrane.	BP
Hepatic-stem-cells_1	0.0713098	2.46625e-109	1.27859e-105	GO:0006613	cotranslational protein targeting to membrane	The targeting of proteins to a membrane that occurs during translation. The transport of most secretory proteins, particularly those with more than 100 amino acids, into the endoplasmic reticulum lumen occurs in this manner, as does the import of some proteins into mitochondria.	BP
Hepatic-stem-cells_1	0.098245	1.65852e-107	8.43301e-104	GO:0022626	cytosolic ribosome	A ribosome located in the cytosol.	CC
Hepatic-stem-cells_1	0.031653	5.15649e-107	2.59693e-103	GO:0045047	protein targeting to ER	The process of directing proteins towards the endoplasmic reticulum (ER) using signals contained within the protein. One common mechanism uses a 16- to 30-residue signal sequence, typically located at the N-terminus of the protein and containing positively charged amino acids followed by a continuous stretch of hydrophobic residues, which directs the ribosome to the ER membrane and initiates tran…	BP
Hepatic-stem-cells_1	0.0212447	4.59617e-106	2.2929e-102	GO:0072599	establishment of protein localization to endoplasmic reticulum	The directed movement of a protein to a specific location in the endoplasmic reticulum.	BP
Hepatic-stem-cells_1	0.0698785	2.43848e-102	1.16169e-98	GO:0000184	nuclear-transcribed mRNA catabolic process, nonsense-mediated decay	The nonsense-mediated decay pathway for nuclear-transcribed mRNAs degrades mRNAs in which an amino-acid codon has changed to a nonsense codon; this prevents the translation of such mRNAs into truncated, and potentially harmful, proteins.	BP
Hepatic-stem-cells_1	0.0190964	5.58874e-95	2.59241e-91	GO:0003735	structural constituent of ribosome	The action of a molecule that contributes to the structural integrity of the ribosome.	MF
Hepatic-stem-cells_1	0.0222003	7.49086e-93	3.41483e-89	GO:0019083	viral transcription	The process by which a viral genome, or part of a viral genome, is transcribed within the host cell.	BP
Hepatic-stem-cells_1	0.00164581	3.54136e-91	1.60058e-87	GO:0019080	viral gene expression	A process by which a viral gene is converted into a mature gene product or products (proteins or RNA). This includes viral transcription, processing to produce a mature RNA product, and viral translation.	BP
Hepatic-stem-cells_1	0.0106212	4.70213e-91	2.10721e-87	GO:0006413	translational initiation	The process preceding formation of the peptide bond between the first two amino acids of a protein. This includes the formation of a complex of the ribosome, mRNA or circRNA, and an initiation complex that contains the first aminoacyl-tRNA.	BP
Hepatic-stem-cells_1	0.0450286	9.73834e-48	3.47951e-44	GO:0022627	cytosolic small ribosomal subunit	The small subunit of a ribosome located in the cytosol.	CC
Hepatic-stem-cells_1	0.00160721	3.24108e-24	8.0844e-21	GO:0019843	rRNA binding	Interacting selectively and non-covalently with ribosomal RNA.	MF
Hepatic-stem-cells_1	0.0196461	6.35845e-08	9.66199e-05	GO:1990948	ubiquitin ligase inhibitor activity		MF
Hepatic-stem-cells_1	0.227199	2.08895e-05	0.0255705	GO:0005854	nascent polypeptide-associated complex	A heterodimeric protein complex that can reversibly bind to ribosomes, and is located in direct proximity to newly synthesized polypeptide chains as they emerge from the ribosome.	CC
Hepatic-stem-cells_1	0.00662746	0.000411732	0.418702	GO:0046933	proton-transporting ATP synthase activity, rotational mechanism	Enables the transfer of protons from one side of a membrane to the other according to the reaction: ADP + H2O + phosphate + H+(in) = ATP + H+(out), by a rotational mechanism.	MF
Hepatic-stem-cells_1	0.0135628	0.00750725	1	GO:0098574	cytoplasmic side of lysosomal membrane	The side (leaflet) of the lysosomal membrane that faces the cytoplasm.	CC
Hepatocytes_1	0.164356	2.10273e-65	8.61961e-62	GO:0072562	blood microparticle	A phospholipid microvesicle that is derived from any of several cell types, such as platelets, blood cells, endothelial cells, or others, and contains membrane receptors as well as other proteins characteristic of the parental cell. Microparticles are heterogeneous in size, and are characterized as microvesicles free of nucleic acids.	CC
Hepatocytes_1	0.00664233	5.90972e-53	2.20076e-49	GO:0032787	monocarboxylic acid metabolic process	The chemical reactions and pathways involving monocarboxylic acids, any organic acid containing one carboxyl (COOH) group or anion (COO-).	BP
Hepatocytes_1	0.00830116	3.44835e-50	1.26632e-46	GO:0017144	drug metabolic process	The chemical reactions and pathways involving a drug, a substance used in the diagnosis, treatment or prevention of a disease; as used here antibiotic substances (see antibiotic metabolism) are considered to be drugs, even if not used in medical or veterinary practice.	BP
Hepatocytes_1	0.030614	1.62113e-40	5.32461e-37	GO:0008202	steroid metabolic process	The chemical reactions and pathways involving steroids, compounds with a 1,2,cyclopentanoperhydrophenanthrene nucleus.	BP
Hepatocytes_1	0.00113194	9.48943e-35	2.91747e-31	GO:0016491	oxidoreductase activity	Catalysis of an oxidation-reduction (redox) reaction, a reversible chemical reaction in which the oxidation state of an atom or atoms within a molecule is altered. One substrate acts as a hydrogen or electron donor and becomes oxidized, while the other acts as hydrogen or electron acceptor and becomes reduced.	MF
Hepatocytes_1	0.0110518	1.31179e-33	3.9191e-30	GO:0062023	collagen-containing extracellular matrix	An extracellular matrix consisting mainly of proteins (especially collagen) and glycosaminoglycans (mostly as proteoglycans) that provides not only essential physical scaffolding for the cellular constituents but can also initiate crucial biochemical and biomechanical cues required for tissue morphogenesis, differentiation and homeostasis. The components are secreted by cells in the vicinity and …	CC
Hepatocytes_1	0.0105739	3.09006e-32	8.88064e-29	GO:0046395	carboxylic acid catabolic process	The chemical reactions and pathways resulting in the breakdown of carboxylic acids, any organic acid containing one or more carboxyl (-COOH) groups.	BP
Hepatocytes_1	0.00980957	3.09006e-32	8.88064e-29	GO:0016054	organic acid catabolic process	The chemical reactions and pathways resulting in the breakdown of organic acids, any acidic compound containing carbon in covalent linkage.	BP
Hepatocytes_1	0.0316122	1.67918e-31	4.72317e-28	GO:0002576	platelet degranulation	The regulated exocytosis of secretory granules containing preformed mediators such as histamine and serotonin by a platelet.	BP
Hepatocytes_1	0.0215173	5.16304e-29	1.40012e-25	GO:0005788	endoplasmic reticulum lumen	The volume enclosed by the membranes of the endoplasmic reticulum.	CC
Hepatocytes_1	0.0316661	5.55773e-29	1.49946e-25	GO:0071466	cellular response to xenobiotic stimulus	Any process that results in a change in state or activity of a cell (in terms of movement, secretion, enzyme production, gene expression, etc.) as a result of a xenobiotic compound stimulus. Xenobiotic compounds are compounds foreign to living organisms.	BP
Hepatocytes_1	0.0129691	1.03034e-28	2.76572e-25	GO:0006721	terpenoid metabolic process	The chemical reactions and pathways involving terpenoids, any member of a class of compounds characterized by an isoprenoid chemical structure and including derivatives with various functional groups.	BP
Hepatocytes_1	0.00299981	1.11366e-25	2.91539e-22	GO:0042737	drug catabolic process	The chemical reactions and pathways resulting in the breakdown of a drug, a substance used in the diagnosis, treatment or prevention of a disease.	BP
Hepatocytes_1	0.00182237	1.53514e-25	3.97935e-22	GO:0051346	negative regulation of hydrolase activity	Any process that stops or reduces the rate of hydrolase activity, the catalysis of the hydrolysis of various bonds.	BP
Hepatocytes_1	0.0366023	1.62873e-25	4.20137e-22	GO:0006805	xenobiotic metabolic process	The chemical reactions and pathways involving a xenobiotic compound, a compound foreign to living organisms. Used of chemical compounds, e.g. a xenobiotic chemical, such as a pesticide.	BP
Hepatocytes_1	0.0316664	6.37544e-25	1.63658e-21	GO:0006641	triglyceride metabolic process	The chemical reactions and pathways involving triglyceride, any triester of glycerol. The three fatty acid residues may all be the same or differ in any permutation. Triglycerides are important components of plant oils, animal fats and animal plasma lipoproteins.	BP
Hepatocytes_1	0.0111651	1.86363e-24	4.76084e-21	GO:0006639	acylglycerol metabolic process	The chemical reactions and pathways involving acylglycerol, any mono-, di- or triester of glycerol with (one or more) fatty acids.	BP
Hepatocytes_1	0.0269058	1.99512e-24	5.04799e-21	GO:0031093	platelet alpha granule lumen	The volume enclosed by the membrane of the platelet alpha granule.	CC
Hepatocytes_1	0.138171	2.24819e-24	5.6612e-21	GO:0034364	high-density lipoprotein particle	A lipoprotein particle with a high density (typically 1.063-1.21 g/ml) and a diameter of 5-10 nm that contains APOAs and may contain APOCs and APOE; found in blood and carries lipids from body tissues to the liver as part of the reverse cholesterol transport process.	CC
Hepatocytes_1	0.00590957	2.27109e-24	5.69175e-21	GO:0006638	neutral lipid metabolic process	The chemical reactions and pathways involving neutral lipids, lipids only soluble in solvents of very low polarity.	BP
Hepatocytes_1	0.0238418	5.78496e-23	1.41625e-19	GO:0030195	negative regulation of blood coagulation	Any process that stops, prevents, or reduces the frequency, rate or extent of blood coagulation.	BP
Hepatocytes_1	0.0115715	8.30683e-23	2.02428e-19	GO:1900047	negative regulation of hemostasis		BP
Hepatocytes_1	0.00625313	1.18289e-22	2.86934e-19	GO:0050819	negative regulation of coagulation	Any process that stops, prevents, or reduces the frequency, rate or extent of coagulation.	BP
Hepatocytes_1	0.000664298	2.41208e-22	5.79781e-19	GO:0002526	acute inflammatory response	Inflammation which comprises a rapid, short-lived, relatively uniform response to acute injury or antigenic challenge and is characterized by accumulations of fluid, plasma proteins, and granulocytic leukocytes. An acute inflammatory response occurs within a matter of minutes or hours, and either resolves within a few days or becomes a chronic inflammatory response.	BP
Hepatocytes_1	0.00822736	9.68395e-21	2.29637e-17	GO:0004866	endopeptidase inhibitor activity	Stops, prevents or reduces the activity of an endopeptidase, any enzyme that hydrolyzes nonterminal peptide bonds in polypeptides.	MF
Hepatocytes_1	0.0171565	1.0719e-20	2.51922e-17	GO:0072329	monocarboxylic acid catabolic process	The chemical reactions and pathways resulting in the breakdown of monocarboxylic acids, any organic acid containing one carboxyl (-COOH) group.	BP
Hepatocytes_1	0.100618	7.02488e-20	1.62929e-16	GO:0006953	acute-phase response	An acute inflammatory response that involves non-antibody proteins whose concentrations in the plasma increase in response to infection or injury of homeothermic animals.	BP
Hepatocytes_1	0.050841	9.84909e-20	2.26445e-16	GO:0042730	fibrinolysis	A process that solubilizes fibrin in the bloodstream of a multicellular organism, chiefly by the proteolytic action of plasmin.	BP
Hepatocytes_1	0.00402657	4.24636e-19	9.6373e-16	GO:0098754	detoxification	Any process that reduces or removes the toxicity of a toxic substance. These may include transport of the toxic substance away from sensitive areas and to compartments or complexes whose purpose is sequestration of the toxic substance.	BP
Hepatocytes_1	0.0118684	1.88062e-17	4.161e-14	GO:0034368	protein-lipid complex remodeling	The acquisition, loss or modification of a protein or lipid within a protein-lipid complex.	BP
Hepatocytes_1	0.0117973	1.88062e-17	4.161e-14	GO:0034369	plasma lipoprotein particle remodeling	The acquisition, loss or modification of a protein or lipid within a plasma lipoprotein particle, including the hydrolysis of triglyceride by hepatic lipase, with the subsequent loss of free fatty acid, and the esterification of cholesterol by phosphatidylcholine-sterol O-acyltransferase (lecithin cholesterol acyltransferase; LCAT).	BP
Hepatocytes_1	0.0374685	3.2515e-17	7.13446e-14	GO:0004867	serine-type endopeptidase inhibitor activity	Stops, prevents or reduces the activity of serine-type endopeptidases, enzymes that catalyze the hydrolysis of nonterminal peptide bonds in a polypeptide chain; a serine residue (and a histidine residue) are at the active center of the enzyme.	MF
Hepatocytes_1	0.00561903	7.40796e-16	1.57324e-12	GO:0016825	hydrolase activity, acting on acid phosphorus-nitrogen bonds	Catalysis of the hydrolysis of any acid phosphorus-nitrogen bond.	MF
Hepatocytes_1	0.00519559	7.40796e-16	1.57324e-12	GO:0017171	serine hydrolase activity	Catalysis of the hydrolysis of a substrate by a catalytic mechanism that involves a catalytic triad consisting of a serine nucleophile that is activated by a proton relay involving an acidic residue (e.g. aspartate or glutamate) and a basic residue (usually histidine).	MF
Hepatocytes_1	0.022316	1.00394e-15	2.11508e-12	GO:0004252	serine-type endopeptidase activity	Catalysis of the hydrolysis of internal, alpha-peptide bonds in a polypeptide chain by a catalytic mechanism that involves a catalytic triad consisting of a serine nucleophile that is activated by a proton relay involving an acidic residue (e.g. aspartate or glutamate) and a basic residue (usually histidine).	MF
Hepatocytes_1	0.0134918	1.15076e-15	2.40524e-12	GO:0072378	blood coagulation, fibrin clot formation	A protein activation cascade that contributes to blood coagulation and consists of the cascade of enzymatic reactions initiated by physical damage to the wall of a blood vessel, leading to the formation of a formation of a fibrin clot at the site of the injury. The process also includes numerous positive and negative regulatory events.	BP
Hepatocytes_1	0.0127891	1.15076e-15	2.40524e-12	GO:0072376	protein activation cascade	A response to a stimulus that consists of a sequential series of modifications to a set of proteins where the product of one reaction acts catalytically in the following reaction. The magnitude of the response is typically amplified at each successive step in the cascade. Modifications typically include proteolysis or covalent modification, and may also include binding events.	BP
Hepatocytes_1	0.0394049	1.74429e-15	3.6172e-12	GO:0042627	chylomicron	A large lipoprotein particle (diameter 75-1200 nm) composed of a central core of triglycerides and cholesterol surrounded by a protein-phospholipid coating. The proteins include one molecule of apolipoprotein B-48 and may include a variety of apolipoproteins, including APOAs, APOCs and APOE. Chylomicrons are found in blood or lymph and carry lipids from the intestines into other body tissues.	CC
Hepatocytes_1	0.283845	4.40943e-15	9.07285e-12	GO:0034366	spherical high-density lipoprotein particle	A mature high-density lipoprotein (HDL) particle, converted from discoidal HDL particles following the esterification of cholesterol in the particle by phosphatidylcholine-sterol O-acyltransferase (lecithin cholesterol acyltransferase; LCAT).	CC
Hepatocytes_1	0.0069308	5.84246e-15	1.19749e-11	GO:0005319	lipid transporter activity	Enables the directed movement of lipids into, out of or within a cell, or between cells.	MF
Hepatocytes_1	0.143537	1.04605e-14	2.13574e-11	GO:0006957	complement activation, alternative pathway	Any process involved in the activation of any of the steps of the alternative pathway of the complement cascade which allows for the direct killing of microbes and the regulation of other immune processes.	BP
Hepatocytes_1	0.0247184	1.75957e-14	3.57872e-11	GO:0031639	plasminogen activation	The process in which inactive plasminogen is processed to active plasmin. This process includes cleavage at an internal Arg-Val site to form an N-terminal A-chain and C-terminal B-chain held together by a disulfide bond, and can include further proteolytic cleavage events to remove the preactivation peptide.	BP
Hepatocytes_1	0.0494798	3.64355e-14	7.29819e-11	GO:0010043	response to zinc ion	Any process that results in a change in state or activity of a cell or an organism (in terms of movement, secretion, enzyme production, gene expression, etc.) as a result of a zinc ion stimulus.	BP
Hepatocytes_1	0.0221097	1.07154e-13	2.12224e-10	GO:0042572	retinol metabolic process	The chemical reactions and pathways involving retinol, one of the three compounds that makes up vitamin A.	BP
Hepatocytes_1	0.0382698	2.0428e-13	4.01576e-10	GO:0046686	response to cadmium ion	Any process that results in a change in state or activity of a cell or an organism (in terms of movement, secretion, enzyme production, gene expression, etc.) as a result of a cadmium (Cd) ion stimulus.	BP
Hepatocytes_1	0.00602598	2.21572e-13	4.33957e-10	GO:0019842	vitamin binding	Interacting selectively and non-covalently with a vitamin, one of a number of unrelated organic substances that occur in many foods in small amounts and that are necessary in trace amounts for the normal metabolic functioning of the body.	MF
Hepatocytes_1	0.31204	4.2668e-13	8.26484e-10	GO:0006069	ethanol oxidation	An ethanol metabolic process in which ethanol is converted to acetyl-CoA via acetaldehyde and acetate.	BP
Hepatocytes_1	0.431627	5.90645e-13	1.13577e-09	GO:0005579	membrane attack complex	A protein complex produced by sequentially activated components of the complement cascade inserted into a target cell membrane and forming a pore leading to cell lysis via ion and water flow.	CC
Hepatocytes_1	0.00803819	6.80758e-13	1.3043e-09	GO:0006067	ethanol metabolic process	The chemical reactions and pathways involving ethanol, CH3-CH2-OH, a colorless, water-miscible, flammable liquid produced by alcoholic fermentation.	BP
Hepatocytes_1	0.0027162	1.82797e-12	3.46464e-09	GO:0034435	cholesterol esterification	A lipid modification process in which a sterol ester is formed by the combination of a carboxylic acid (often a fatty acid) and cholesterol. In the blood this process is associated with the conversion of free cholesterol into cholesteryl ester, which is then sequestered into the core of a lipoprotein particle.	BP
Hepatocytes_1	0.00234684	1.82797e-12	3.46464e-09	GO:0034434	sterol esterification	A lipid modification process in which a sterol ester is formed by the combination of a carboxylic acid (often a fatty acid) and a sterol molecule (e.g. cholesterol).	BP
Hepatocytes_1	0.00222062	1.82797e-12	3.46464e-09	GO:0034433	steroid esterification	A lipid modification process in which a steroid ester is formed by the combination of a carboxylic acid (often a fatty acid) and a steroid molecule (e.g. cholesterol).	BP
Hepatocytes_1	0.249812	2.34935e-12	4.42116e-09	GO:0005577	fibrinogen complex	A highly soluble, elongated protein complex found in blood plasma and involved in clot formation. It is converted into fibrin monomer by the action of thrombin. In the mouse, fibrinogen is a hexamer, 46 nm long and 9 nm maximal diameter, containing two sets of nonidentical chains (alpha, beta, and gamma) linked together by disulfide bonds.	CC
Hepatocytes_1	0.00377895	3.11566e-12	5.80132e-09	GO:0005777	peroxisome	A small organelle enclosed by a single membrane, and found in most eukaryotic cells. Contains peroxidases and other enzymes involved in a variety of metabolic processes including free radical detoxification, lipid catabolism and biosynthesis, and hydrogen peroxide metabolism.	CC
Hepatocytes_1	0.00309572	3.11566e-12	5.80132e-09	GO:0042579	microbody	Cytoplasmic organelles, spherical or oval in shape, that are bounded by a single membrane and contain oxidative enzymes, especially those utilizing hydrogen peroxide (H2O2).	CC
Hepatocytes_1	0.173811	3.40794e-12	6.32326e-09	GO:0008392	arachidonic acid epoxygenase activity	Catalysis of an NADPH- and oxygen-dependent reaction that converts arachidonic acid to a cis-epoxyeicosatrienoic acid.	MF
Hepatocytes_1	0.0349107	7.0086e-12	1.29135e-08	GO:0010873	positive regulation of cholesterol esterification	Any process that increases the frequency, rate or extent of cholesterol esterification. Cholesterol esterification is the lipid modification process in which a sterol ester is formed by the combination of a carboxylic acid (often a fatty acid) and cholesterol. In the blood this process is associated with the conversion of free cholesterol into cholesteryl ester, which is then sequestered into the…	BP
Hepatocytes_1	0.067256	7.17432e-12	1.3173e-08	GO:0009074	aromatic amino acid family catabolic process	The chemical reactions and pathways resulting in the breakdown of aromatic amino acid family, amino acids with aromatic ring (phenylalanine, tyrosine, tryptophan).	BP
Hepatocytes_1	0.00374456	7.82848e-12	1.43243e-08	GO:0046916	cellular transition metal ion homeostasis	Any process involved in the maintenance of an internal steady state of transition metal ions at the level of a cell. A transition metal is an element whose atom has an incomplete d-subshell of extranuclear electrons, or which gives rise to a cation or cations with an incomplete d-subshell. Transition metals often have more than one valency state. Biologically relevant transition metals include va…	BP
Hepatocytes_1	0.0593857	1.65678e-11	2.99014e-08	GO:0007597	blood coagulation, intrinsic pathway	A protein activation cascade that contributes to blood coagulation and consists of the interactions among high molecular weight kininogen, prekallikrein, and factor XII that lead to the activation of clotting factor X.	BP
Hepatocytes_1	0.0386913	1.67887e-11	3.0197e-08	GO:0008206	bile acid metabolic process	The chemical reactions and pathways involving bile acids, any of a group of steroid carboxylic acids occurring in bile, where they are present as the sodium salts of their amides with glycine or taurine.	BP
Hepatocytes_1	0.0769008	1.74234e-11	3.12324e-08	GO:0051918	negative regulation of fibrinolysis	Any process that stops, prevents, or reduces the frequency, rate or extent of fibrinolysis, an ongoing process that solubilizes fibrin, resulting in the removal of small blood clots.	BP
Hepatocytes_1	0.0197947	7.71808e-11	1.34255e-07	GO:0060228	phosphatidylcholine-sterol O-acyltransferase activator activity	Increases the activity of phosphatidylcholine-sterol O-acyltransferase, an enzyme that converts cholesterol and phosphatidylcholine (lecithins) to cholesteryl esters and lyso-phosphatidylcholines.	MF
Hepatocytes_1	0.0170002	2.69835e-10	4.5734e-07	GO:0046364	monosaccharide biosynthetic process	The chemical reactions and pathways resulting in the formation of monosaccharides, polyhydric alcohols containing either an aldehyde or a keto group and between three to ten or more carbon atoms.	BP
Hepatocytes_1	0.00732146	1.51947e-09	2.51881e-06	GO:0005782	peroxisomal matrix	The volume contained within the membranes of a peroxisome; in many cells the matrix contains a crystalloid core largely composed of urate oxidase.	CC
Hepatocytes_1	0.00662593	1.51947e-09	2.51881e-06	GO:0031907	microbody lumen	The volume enclosed by the membranes of a microbody.	CC
Hepatocytes_1	0.0364808	3.04039e-09	4.96226e-06	GO:0004745	retinol dehydrogenase activity	Catalysis of the reaction: retinol + NAD+ = retinal + NADH + H+.	MF
Hepatocytes_1	0.0807411	3.17131e-09	5.16e-06	GO:0006570	tyrosine metabolic process	The chemical reactions and pathways involving tyrosine, an aromatic amino acid, 2-amino-3-(4-hydroxyphenyl)propanoic acid.	BP
Hepatocytes_1	0.0102941	4.49176e-09	7.26379e-06	GO:0016597	amino acid binding	Interacting selectively and non-covalently with an amino acid, organic acids containing one or more amino substituents.	MF
Hepatocytes_1	0.351786	9.76492e-09	1.55067e-05	GO:0006572	tyrosine catabolic process	The chemical reactions and pathways resulting in the breakdown of tyrosine, an aromatic amino acid, 2-amino-3-(4-hydroxyphenyl)propanoic acid.	BP
Hepatocytes_1	0.0734846	1.59324e-08	2.50747e-05	GO:0010273	detoxification of copper ion	Any process that reduces or removes the toxicity of copper ion. These include transport of copper away from sensitive areas and to compartments or complexes whose purpose is sequestration of copper ion.	BP
Hepatocytes_1	0.0716229	1.59324e-08	2.50747e-05	GO:1990169	stress response to copper ion		BP
Hepatocytes_1	0.0820938	2.46483e-08	3.84488e-05	GO:0031089	platelet dense granule lumen	The volume enclosed by the membrane of the platelet dense granule.	CC
Hepatocytes_1	0.30699	2.91404e-08	4.53222e-05	GO:0034201	response to oleic acid	Any process that results in a change in state or activity of a cell or an organism (in terms of movement, secretion, enzyme production, gene expression, etc.) as a result of an oleic acid stimulus.	BP
Hepatocytes_1	0.0278691	5.31925e-08	8.15316e-05	GO:0004030	aldehyde dehydrogenase [NAD(P)+] activity	Catalysis of the reaction: an aldehyde + NAD(P)+ + H2O = an acid + NAD(P)H + H+.	MF
Hepatocytes_1	0.0466323	1.03203e-07	0.000155926	GO:0016408	C-acyltransferase activity	Catalysis of the transfer of an acyl group to a carbon atom on the acceptor molecule.	MF
Hepatocytes_1	0.0677413	1.3456e-07	0.000201005	GO:0009698	phenylpropanoid metabolic process	The chemical reactions and pathways involving aromatic derivatives of trans-cinnamic acid.	BP
Hepatocytes_1	0.0656553	1.3456e-07	0.000201005	GO:0009804	coumarin metabolic process	The chemical reactions and pathways involving coumarins, compounds derived from the phenylacrylic skeleton of cinnamic acids.	BP
Hepatocytes_1	0.0138238	1.77785e-07	0.000264083	GO:0006879	cellular iron ion homeostasis	Any process involved in the maintenance of an internal steady state of iron ions at the level of a cell.	BP
Hepatocytes_1	0.0317177	2.41117e-07	0.000354177	GO:0015645	fatty acid ligase activity	Catalysis of the ligation of a fatty acid to an acceptor, coupled to the hydrolysis of ATP.	MF
Hepatocytes_1	0.0010762	4.95437e-07	0.000717778	GO:0006063	uronic acid metabolic process	The chemical reactions and pathways involving uronic acid, any monocarboxylic acid formally derived by oxidizing to a carboxyl group the terminal hydroxymethylene group of either an aldose with four or more carbon atoms in the molecule, or of any glycoside derived from such an aldose.	BP
Hepatocytes_1	0.00084106	4.95437e-07	0.000717778	GO:0019585	glucuronate metabolic process	The chemical reactions and pathways involving glucuronate, any salt or ester of glucuronic acid, the uronic acid formally derived from glucose by oxidation of the hydroxymethylene group at C-6 to a carboxyl group.	BP
Hepatocytes_1	0.0392794	6.24386e-07	0.000882828	GO:0034379	very-low-density lipoprotein particle assembly	The non-covalent aggregation and arrangement of proteins and lipids in the liver to form a very-low-density lipoprotein particle.	BP
Hepatocytes_1	0.00681685	9.25701e-07	0.00128145	GO:0016702	oxidoreductase activity, acting on single donors with incorporation of molecular oxygen, incorporation of two atoms of oxygen	Catalysis of an oxidation-reduction (redox) reaction in which hydrogen or electrons are transferred from one donor, and two oxygen atoms is incorporated into a donor.	MF
Hepatocytes_1	0.0298339	1.33863e-06	0.00183387	GO:0019627	urea metabolic process	The chemical reactions and pathways involving urea, the water soluble compound O=C-(NH2)2.	BP
Hepatocytes_1	0.137576	2.93846e-06	0.00394383	GO:0006001	fructose catabolic process	The chemical reactions and pathways resulting in the breakdown of fructose, the ketohexose arabino-2-hexulose.	BP
Hepatocytes_1	0.134911	2.93846e-06	0.00394383	GO:0061624	fructose catabolic process to hydroxyacetone phosphate and glyceraldehyde-3-phosphate	The chemical reactions and pathways resulting in the breakdown of fructose that results in the formation of dihydroxyacetone phosphate and glyceraldehyde-3-phosphate.	BP
Hepatocytes_1	0.0960717	3.35395e-06	0.00446746	GO:0006555	methionine metabolic process	The chemical reactions and pathways involving methionine (2-amino-4-(methylthio)butanoic acid), a sulfur-containing, essential amino acid found in peptide linkage in proteins.	BP
Hepatocytes_1	0.00646652	3.35395e-06	0.00446746	GO:0006544	glycine metabolic process	The chemical reactions and pathways involving glycine, aminoethanoic acid.	BP
Hepatocytes_1	0.00330625	3.35395e-06	0.00446746	GO:0003996	acyl-CoA ligase activity	Catalysis of the reaction: ATP + a long-chain carboxylic acid + CoA = AMP + diphosphate + an acyl-CoA; long-chain carboxylic acids have chain lengths of C13 to C22.	MF
Hepatocytes_1	0.00143985	4.11544e-06	0.00540015	GO:0051180	vitamin transport	The directed movement of vitamins into, out of or within a cell, or between cells, by means of some agent such as a transporter or pore. A vitamin is one of a number of unrelated organic substances that occur in many foods in small amounts and that are necessary in trace amounts for the normal metabolic functioning of the body.	BP
Hepatocytes_1	0.0884086	5.84779e-06	0.00757925	GO:0051005	negative regulation of lipoprotein lipase activity	Any process that stops or reduces the activity of the enzyme lipoprotein lipase.	BP
Hepatocytes_1	0.0246251	5.84779e-06	0.00757925	GO:0016098	monoterpenoid metabolic process	The chemical reactions and pathways involving monoterpenoid compounds, terpenoids having a C10 skeleton.	BP
Hepatocytes_1	0.0265625	7.02805e-06	0.00906454	GO:1901618	organic hydroxy compound transmembrane transporter activity		MF
Hepatocytes_1	0.159391	1.01829e-05	0.0128822	GO:0004300	enoyl-CoA hydratase activity	Catalysis of the reaction: (3S)-3-hydroxyacyl-CoA = trans-2-enoyl-CoA + H2O.	MF
Hepatocytes_1	0.113597	1.62119e-05	0.0199835	GO:1902023	L-arginine transport		BP
Hepatocytes_1	0.0188745	1.62119e-05	0.0199835	GO:0045916	negative regulation of complement activation	Any process that stops, prevents, or reduces the frequency, rate or extent of complement activation.	BP
Hepatocytes_1	0.00429831	1.87738e-05	0.0230876	GO:0015721	bile acid and bile salt transport	The directed movement of bile acid and bile salts into, out of or within a cell, or between cells, by means of some agent such as a transporter or pore.	BP
Hepatocytes_1	0.0638992	2.41974e-05	0.0292807	GO:0046951	ketone body biosynthetic process	The chemical reactions and pathways resulting in the formation of ketone bodies, any one of the three substances: acetoacetate, D-3-hydroxybutyrate (beta-hydroxybutyrate) or acetone. Biosynthesis involves the formation of hydroxymethylglutaryl-CoA, which is cleaved to acetate and acetyl-CoA.	BP
Hepatocytes_1	0.00447295	2.61368e-05	0.0314835	GO:0006730	one-carbon metabolic process	The chemical reactions and pathways involving the transfer of one-carbon units in various oxidation states.	BP
Hepatocytes_1	0.0346095	3.43965e-05	0.04042	GO:0010269	response to selenium ion	Any process that results in a change in state or activity of a cell or an organism (in terms of movement, secretion, enzyme production, gene expression, etc.) as a result of a stimulus from selenium ion.	BP
Hepatocytes_1	0.038379	4.7061e-05	0.0544553	GO:0002923	regulation of humoral immune response mediated by circulating immunoglobulin	Any process that modulates the frequency, rate, or extent of a humoral immune response mediated by circulating immunoglobulin.	BP
Hepatocytes_1	0.00624347	4.7061e-05	0.0544553	GO:0005324	long-chain fatty acid transporter activity	Enables the transfer of long-chain fatty acids from one side of a membrane to the other. A long-chain fatty acid is a fatty acid with a chain length between C13 and C22.	MF
Hepatocytes_1	0.0387248	6.24375e-05	0.0710047	GO:0016863	intramolecular oxidoreductase activity, transposing C=C bonds	Catalysis of an oxidation-reduction (redox) reaction in which the hydrogen donor and acceptor are the same molecule, one or more carbon-carbon double bonds in the molecule are rearranged, and no oxidized product appears.	MF
Hepatocytes_1	0.00282541	0.000155811	0.172012	GO:0016918	retinal binding	Interacting selectively and non-covalently with retinal, one of the forms of vitamin A. Retinal plays an important role in the visual process in most vertebrates, combining with opsins to form visual pigments in the retina.	MF
Hepatocytes_1	0.00174882	0.000155811	0.172012	GO:0042447	hormone catabolic process	The chemical reactions and pathways resulting in the breakdown of any hormone, naturally occurring substances secreted by specialized cells that affects the metabolism or behavior of other cells possessing functional receptors for the hormone.	BP
Hepatocytes_1	0.149152	0.000265694	0.27712	GO:0042866	pyruvate biosynthetic process	The chemical reactions and pathways resulting in the formation of pyruvate, 2-oxopropanoate.	BP
Hepatocytes_1	0.0747411	0.000265694	0.27712	GO:0006567	threonine catabolic process	The chemical reactions and pathways resulting in the breakdown of threonine (2-amino-3-hydroxybutyric acid), a polar, uncharged, essential amino acid found in peptide linkage in proteins.	BP
Hepatocytes_1	0.0716648	0.000265694	0.27712	GO:0019518	L-threonine catabolic process to glycine	The chemical reactions and pathways resulting in the breakdown of L-threonine (the L-enantiomer of 2-amino-3-hydroxybutyric acid) to form to form 2-amino-3-oxobutanoate, which is subsequently converted to glycine.	BP
Hepatocytes_1	0.0663893	0.000265694	0.27712	GO:1901523	icosanoid catabolic process		BP
Hepatocytes_1	0.00822961	0.000265694	0.27712	GO:0045917	positive regulation of complement activation	Any process that activates or increases the frequency, rate or extent of complement activation.	BP
Hepatocytes_1	0.107609	0.000440864	0.437394	GO:0045179	apical cortex	The region that lies just beneath the plasma membrane on the apical edge of a cell.	CC
Hepatocytes_1	0.0610068	0.000440864	0.437394	GO:0010756	positive regulation of plasminogen activation	Any process that increases the rate, frequency or extent of plasminogen activation. Plasminogen activation is the process in which plasminogen is processed to plasmin.	BP
Hepatocytes_1	0.0424222	0.000440864	0.437394	GO:0003330	regulation of extracellular matrix constituent secretion	Any process that modulates the rate, frequency, or extent of the controlled release of molecules that form the extracellular matrix, including carbohydrates and glycoproteins by a cell or a group of cells.	BP
Hepatocytes_1	0.0316836	0.000440864	0.437394	GO:0019640	glucuronate catabolic process to xylulose 5-phosphate	The chemical reactions and pathways resulting in the breakdown of glucuronate into other compounds, including xylulose 5-phosphate.	BP
Hepatocytes_1	0.0295563	0.000440864	0.437394	GO:0006064	glucuronate catabolic process	The chemical reactions and pathways resulting in the breakdown of glucuronate, any salt or ester of glucuronic acid.	BP
Hepatocytes_1	0.028351	0.000440864	0.437394	GO:0051167	xylulose 5-phosphate metabolic process	The chemical reactions and pathways involving xylulose 5-phosphate, a derivative of the ketopentose xylulose phosphorylated at the 5 carbon; it is an intermediate in the pentose phosphate pathway.	BP
Hepatocytes_1	0.0227513	0.000440864	0.437394	GO:1901159	xylulose 5-phosphate biosynthetic process		BP
Hepatocytes_1	0.0110259	0.000440864	0.437394	GO:0035473	lipase binding	Interacting selectively and non-covalently with any lipase.	MF
Hepatocytes_1	0.00444483	0.000440864	0.437394	GO:0045541	negative regulation of cholesterol biosynthetic process	Any process that stops, prevents, or reduces the frequency, rate or extent of the chemical reactions and pathways resulting in the formation of cholesterol.	BP
Hepatocytes_1	0.00221189	0.000440864	0.437394	GO:0090206	negative regulation of cholesterol metabolic process	Any process that decreases the rate, frequency, or extent of cholesterol metabolism, the chemical reactions and pathways involving cholesterol, cholest-5-en-3 beta-ol, the principal sterol of vertebrates and the precursor of many steroids, including bile acids and steroid hormones.	BP
Hepatocytes_1	0.000670189	0.000440864	0.437394	GO:0106119	negative regulation of sterol biosynthetic process	Any process that stops, prevents or reduces the frequency, rate or extent of a sterol biosynthetic process.	BP
Hepatocytes_1	0.111828	0.000658372	0.637637	GO:2001199	negative regulation of dendritic cell differentiation		BP
Hepatocytes_1	0.108418	0.000658372	0.637637	GO:0046113	nucleobase catabolic process	The chemical reactions and pathways resulting in the breakdown of a nucleobase, a nitrogenous base that is a constituent of a nucleic acid.	BP
Hepatocytes_1	0.0759946	0.000658372	0.637637	GO:0036042	long-chain fatty acyl-CoA binding	Interacting selectively and non-covalently with a long-chain fatty acyl-CoA. A long-chain fatty acyl-CoA is any derivative of coenzyme A in which the sulfhydryl group is in a thioester linkage with a long-chain fatty-acyl group. Long-chain fatty-acyl-CoAs have chain lengths of C13 or more.	MF
Hepatocytes_1	0.0734162	0.000658372	0.637637	GO:0001887	selenium compound metabolic process	The chemical reactions and pathways involving compounds that contain selenium, such as selenocysteine.	BP
Hepatocytes_1	0.0306073	0.000658372	0.637637	GO:0015245	fatty acid transmembrane transporter activity	Enables the transfer of fatty acids from one side of a membrane to the other. Fatty acids are aliphatic monocarboxylic acids liberated from naturally occurring fats and oils by hydrolysis.	MF
Hepatocytes_1	0.0116018	0.000658372	0.637637	GO:0002924	negative regulation of humoral immune response mediated by circulating immunoglobulin	Any process that stops, prevents, or reduces the frequency, rate, or extent of a humoral immune response mediated by circulating immunoglobulin.	BP
Hepatocytes_1	0.0538471	0.000917648	0.871196	GO:0030868	smooth endoplasmic reticulum membrane	The lipid bilayer surrounding the smooth endoplasmic reticulum.	CC
Hepatocytes_1	0.00187206	0.000917648	0.871196	GO:0019530	taurine metabolic process	The chemical reactions and pathways involving taurine (2-aminoethanesulfonic acid), a sulphur-containing amino acid derivative important in the metabolism of fats.	BP
Hepatocytes_1	0.000926859	0.000917648	0.871196	GO:0019694	alkanesulfonate metabolic process	The chemical reactions and pathways involving alkanesulfonates, the anion of alkanesulfonic acids, sulfonic acid derivatives containing an aliphatic hydrocarbon group.	BP
Hepatocytes_1	0.0542884	0.00121813	1	GO:0006600	creatine metabolic process	The chemical reactions and pathways involving creatine (N-(aminoiminomethyl)-N-methylglycine), a compound synthesized from the amino acids arginine, glycine, and methionine that occurs in muscle.	BP
Hepatocytes_1	0.0202544	0.00121813	1	GO:0016742	hydroxymethyl-, formyl- and related transferase activity	Catalysis of the transfer of a hydroxymethyl- or formyl group from one compound (donor) to another (acceptor).	MF
Hepatocytes_1	0.0175558	0.00194046	1	GO:0060768	regulation of epithelial cell proliferation involved in prostate gland development	Any process that modulates the rate, frequency or extent of epithelial cell proliferation that contributes to the progression of the prostate gland over time.	BP
Hepatocytes_1	0.00700575	0.00155925	1	GO:0019695	choline metabolic process	The chemical reactions and pathways involving choline (2-hydroxyethyltrimethylammonium), an amino alcohol that occurs widely in living organisms as a constituent of certain types of phospholipids and in the neurotransmitter acetylcholine.	BP
Hepatocytes_1	0.00114919	0.00236122	1	GO:0033327	Leydig cell differentiation	The process in which a relatively unspecialized cell acquires specialized structural and/or functional features of a Leydig cell. A Leydig cell is a testosterone-secreting cell in the interstitial area, between the seminiferous tubules, in the testis.	BP
Macrophages_1	0.159695	9.99113e-39	3.22155e-35	GO:0042611	MHC protein complex	A transmembrane protein complex composed of an MHC alpha chain and, in most cases, either an MHC class II beta chain or an invariant beta2-microglobin chain, and with or without a bound peptide, lipid, or polysaccharide antigen.	CC
Macrophages_1	0.380672	7.35364e-36	2.30097e-32	GO:0042613	MHC class II protein complex	A transmembrane protein complex composed of an MHC class II alpha and MHC class II beta chain, and with or without a bound peptide or polysaccharide antigen.	CC
Macrophages_1	0.0549919	2.1724e-31	6.01451e-28	GO:0071556	integral component of lumenal side of endoplasmic reticulum membrane	The component of the endoplasmic reticulum membrane consisting of the gene products that penetrate only the lumenal side of the membrane.	CC
Macrophages_1	0.0549894	2.1724e-31	6.01451e-28	GO:0098553	lumenal side of endoplasmic reticulum membrane	The side (leaflet) of the plasma membrane that faces the lumen.	CC
Macrophages_1	0.0071254	4.15684e-30	1.13894e-26	GO:0098576	lumenal side of membrane	Any side (leaflet) of a membrane that faces the lumen of an organelle.	CC
Macrophages_1	0.0031641	2.53701e-22	6.0705e-19	GO:0030669	clathrin-coated endocytic vesicle membrane	The lipid bilayer surrounding a clathrin-coated endocytic vesicle.	CC
Macrophages_1	0.00377542	8.31534e-09	1.32845e-05	GO:0002501	peptide antigen assembly with MHC protein complex	The binding of a peptide to the antigen binding groove of an MHC protein complex.	BP
Macrophages_1	0.0422013	9.09925e-06	0.0115666	GO:0030882	lipid antigen binding	Interacting selectively and non-covalently with a lipid antigen.	MF
Macrophages_1	0.0421225	9.09925e-06	0.0115666	GO:0030883	endogenous lipid antigen binding	Interacting selectively and non-covalently with an endogenous cellular lipid antigen.	MF
Macrophages_1	0.041048	9.09925e-06	0.0115666	GO:0048006	antigen processing and presentation, endogenous lipid antigen via MHC class Ib	The process in which an antigen-presenting cell expresses lipid antigen of endogenous origin in association with an MHC class Ib protein complex on its cell surface. Class Ib here refers to non-classical class I molecules, such as those of the CD1 family.	BP
Macrophages_1	0.0408088	9.09925e-06	0.0115666	GO:0030884	exogenous lipid antigen binding	Interacting selectively and non-covalently with an exogenous lipid antigen (examples include microbial lipids and glycolipids).	MF
Macrophages_1	0.058419	2.54314e-05	0.0307037	GO:0007042	lysosomal lumen acidification	Any process that reduces the pH of the lysosomal lumen, measured by the concentration of the hydrogen ion.	BP
Macrophages_1	0.117288	0.00193648	1	GO:0060309	elastin catabolic process	The chemical reactions and pathways resulting in the breakdown of elastin. Elastin is a glycoprotein which is randomly coiled and crosslinked to form elastic fibers that are found in connective tissue.	BP
Macrophages_2	0.0391189	3.71154e-12	6.86251e-09	GO:0070469	respirasome	The protein complexes that form the electron transport system (the respiratory chain), associated with a cell membrane, usually the plasma membrane (in prokaryotes) or the inner mitochondrial membrane (on eukaryotes). The respiratory chain complexes transfer electrons from an electron donor to an electron acceptor and are associated with a proton pump to create a transmembrane electrochemical gra…	CC
Macrophages_2	0.00653473	1.47147e-06	0.00200546	GO:0007007	inner mitochondrial membrane organization	A process that is carried out at the cellular level which results in the assembly, arrangement of constituent parts, or disassembly of the mitochondrial inner membrane.	BP
Macrophages_2	0.0436824	0.000314683	0.326927	GO:0099078	BORC complex	A protein complex that is invovled in positioning of the lysosome within the cytoplasm and which is composed of BLOC1S1, BLOC1S2, BORCS5, BORCS6, BORCS7, BORCS8, KXD1 and SNAPIN. The BORC complex recruits ARL8 at the cytosolic face of lysosomes and couples them to microtubule plus-end-directed kinesin motors.	CC
Macrophages_2	0.00393173	0.000583843	0.571738	GO:0019773	proteasome core complex, alpha-subunit complex	The proteasome core subcomplex that constitutes the two outer rings of the proteasome core complex. An example of this component is found in Mus musculus.	CC
Macrophages_2	0.27099	0.00462207	1	GO:0031414	N-terminal protein acetyltransferase complex	A complex that catalyzes the transfer of an acetyl group to the N-terminal residue of a protein acceptor molecule.	CC
Macrophages_4	0.149027	1.93319e-182	2.5557e-177	GO:0006614	SRP-dependent cotranslational protein targeting to membrane	The targeting of proteins to a membrane that occurs during translation and is dependent upon two key components, the signal-recognition particle (SRP) and the SRP receptor. SRP is a cytosolic particle that transiently binds to the endoplasmic reticulum (ER) signal sequence in a nascent protein, to the large ribosomal unit, and to the SRP receptor in the ER membrane.	BP
Macrophages_4	0.0968942	5.05337e-180	4.45374e-175	GO:0006613	cotranslational protein targeting to membrane	The targeting of proteins to a membrane that occurs during translation. The transport of most secretory proteins, particularly those with more than 100 amino acids, into the endoplasmic reticulum lumen occurs in this manner, as does the import of some proteins into mitochondria.	BP
Macrophages_4	0.126188	1.16192e-179	8.77753e-175	GO:0022626	cytosolic ribosome	A ribosome located in the cytosol.	CC
Macrophages_4	0.142217	2.50973e-175	1.10596e-170	GO:0000184	nuclear-transcribed mRNA catabolic process, nonsense-mediated decay	The nonsense-mediated decay pathway for nuclear-transcribed mRNAs degrades mRNAs in which an amino-acid codon has changed to a nonsense codon; this prevents the translation of such mRNAs into truncated, and potentially harmful, proteins.	BP
Macrophages_4	0.0379608	3.02809e-175	1.23174e-170	GO:0045047	protein targeting to ER	The process of directing proteins towards the endoplasmic reticulum (ER) using signals contained within the protein. One common mechanism uses a 16- to 30-residue signal sequence, typically located at the N-terminus of the protein and containing positively charged amino acids followed by a continuous stretch of hydrophobic residues, which directs the ribosome to the ER membrane and initiates tran…	BP
Macrophages_4	0.0236004	2.3624e-173	7.3485e-169	GO:0072599	establishment of protein localization to endoplasmic reticulum	The directed movement of a protein to a specific location in the endoplasmic reticulum.	BP
Macrophages_4	0.0354498	6.18493e-158	6.28964e-154	GO:0003735	structural constituent of ribosome	The action of a molecule that contributes to the structural integrity of the ribosome.	MF
Macrophages_4	0.0421851	1.23932e-156	1.23652e-152	GO:0006413	translational initiation	The process preceding formation of the peptide bond between the first two amino acids of a protein. This includes the formation of a complex of the ribosome, mRNA or circRNA, and an initiation complex that contains the first aminoacyl-tRNA.	BP
Macrophages_4	0.0478218	4.65108e-154	4.09918e-150	GO:0019083	viral transcription	The process by which a viral genome, or part of a viral genome, is transcribed within the host cell.	BP
Macrophages_4	0.00372016	3.39662e-152	2.85102e-148	GO:0000956	nuclear-transcribed mRNA catabolic process	The chemical reactions and pathways resulting in the breakdown of nuclear-transcribed mRNAs in eukaryotic cells.	BP
Macrophages_4	5.09263e-05	4.75042e-151	3.64064e-147	GO:0019080	viral gene expression	A process by which a viral gene is converted into a mature gene product or products (proteins or RNA). This includes viral transcription, processing to produce a mature RNA product, and viral translation.	BP
Macrophages_4	0.0966254	5.4497e-106	2.69329e-102	GO:0022625	cytosolic large ribosomal subunit	The large subunit of a ribosome located in the cytosol.	CC
Macrophages_4	0.0774499	7.04287e-72	3.07793e-68	GO:0022627	cytosolic small ribosomal subunit	The small subunit of a ribosome located in the cytosol.	CC
Macrophages_4	0.00385405	1.3578e-58	5.16552e-55	GO:0005925	focal adhesion	A cell-substrate junction that anchors the cell to the extracellular matrix and that forms a point of termination of actin filaments. In insects focal adhesion has also been referred to as hemi-adherens junction (HAJ).	CC
Macrophages_4	0.00181715	3.06081e-58	1.15612e-54	GO:0030055	cell-substrate junction	A cell junction that forms a connection between a cell and the extracellular matrix.	CC
Macrophages_4	0.0152416	2.74098e-47	9.66294e-44	GO:0042788	polysomal ribosome	A ribosome bound to mRNA that forms part of a polysome.	CC
Macrophages_4	0.00143926	1.17024e-19	2.66735e-16	GO:0000028	ribosomal small subunit assembly	The aggregation, arrangement and bonding together of constituent RNAs and proteins to form the small ribosomal subunit.	BP
Macrophages_4	0.498175	9.51909e-08	0.000144233	GO:0005854	nascent polypeptide-associated complex	A heterodimeric protein complex that can reversibly bind to ribosomes, and is located in direct proximity to newly synthesized polypeptide chains as they emerge from the ribosome.	CC
Macrophages_4	0.0665791	1.29923e-05	0.0162805	GO:0046933	proton-transporting ATP synthase activity, rotational mechanism	Enables the transfer of protons from one side of a membrane to the other according to the reaction: ADP + H2O + phosphate + H+(in) = ATP + H+(out), by a rotational mechanism.	MF
Macrophages_4	0.0594206	2.2339e-05	0.0272816	GO:0003746	translation elongation factor activity	Functions in chain elongation during polypeptide synthesis at the ribosome.	MF
Macrophages_4	0.0113447	3.05319e-05	0.0362004	GO:0042776	mitochondrial ATP synthesis coupled proton transport	The transport of protons across a mitochondrial membrane to generate an electrochemical gradient (proton-motive force) that powers ATP synthesis.	BP
Macrophages_4	0.184943	8.31757e-05	0.0937818	GO:0097433	dense body	An electron dense body which may contain granules.	CC
Macrophages_4	0.0303671	0.000370751	0.378484	GO:0099186	structural constituent of postsynapse	The action of a molecule that contributes to the structural integrity of a postsynapse.	MF
Macrophages_4	0.0195492	0.000370751	0.378484	GO:0000276	mitochondrial proton-transporting ATP synthase complex, coupling factor F(o)	All non-F1 subunits of the mitochondrial hydrogen-transporting ATP synthase, including integral and peripheral mitochondrial inner membrane proteins.	CC
Macrophages_4	0.0202922	0.000452281	0.44788	GO:0098974	postsynaptic actin cytoskeleton organization	A process that is carried out at the cellular level which results in the assembly, arrangement of constituent parts, or disassembly of cytoskeletal structures comprising actin filaments and their associated proteins in the postsynaptic actin cytoskeleton.	BP
Macrophages_4	0.0908617	0.0086932	1	GO:0051771	negative regulation of nitric-oxide synthase biosynthetic process	Any process that stops, prevents, or reduces the frequency, rate or extent of the chemical reactions and pathways resulting in the formation of a nitric-oxide synthase enzyme.	BP
Macrophages_4	0.030097	0.0115743	1	GO:0071672	negative regulation of smooth muscle cell chemotaxis	Any process that stops, prevents, or reduces the frequency, rate, or extent of smooth muscle cell chemotaxis.	BP
Macrophages_4	0.0254482	0.0115743	1	GO:0098574	cytoplasmic side of lysosomal membrane	The side (leaflet) of the lysosomal membrane that faces the cytoplasm.	CC
Macrophages_4	0.0147954	0.014447	1	GO:0008121	ubiquinol-cytochrome-c reductase activity	Enables the transfer of a solute or solutes from one side of a membrane to the other according to the reaction: CoQH2 + 2 ferricytochrome c = CoQ + 2 ferrocytochrome c + 2 H+.	MF
Macrophages_4	0.0121242	0.014447	1	GO:0016681	oxidoreductase activity, acting on diphenols and related substances as donors, cytochrome as acceptor	Catalysis of an oxidation-reduction (redox) reaction in which a diphenol, or related compound, acts as a hydrogen or electron donor and reduces a cytochrome.	MF
Macrophages_4	0.00890478	0.0173115	1	GO:0034715	pICln-Sm protein complex	A protein complex that contains pICln (CLNS1A) and several Sm proteins, including SmD1, SmD2, SmE, SmF, and SmG.	CC
Macrophages_4	0.00744035	0.0173115	1	GO:0015866	ADP transport	The directed movement of ADP, adenosine diphosphate, into, out of or within a cell, or between cells, by means of some agent such as a transporter or pore.	BP
Macrophages_4	0.00719506	0.0173115	1	GO:0044531	modulation of programmed cell death in other organism	A process in which an organism modulates the frequency, rate or extent of programmed cell death in a second organism.	BP
Macrophages_4	0.00221668	0.0173115	1	GO:0015217	ADP transmembrane transporter activity	Enables the transfer of ADP, adenosine diphosphate, from one side of a membrane to the other.	MF
Macrophages_4	0.00218312	0.0173115	1	GO:0044532	modulation of apoptotic process in other organism	A process in which an organism modulates the frequency, rate or extent of apoptosis in a second organism.	BP
Macrophages_4	0.00163205	0.014447	1	GO:0033591	response to L-ascorbic acid	Any process that results in a change in state or activity of a cell or an organism (in terms of movement, secretion, enzyme production, gene expression, etc.) as a result of an L-ascorbic acid (vitamin C) stimulus.	BP
Macrophages_4	0.000441499	0.0173115	1	GO:0052150	modulation by symbiont of host apoptotic process	Any process in which an organism modulates the frequency, rate or extent of programmed cell death in the host, where programmed cell death proceeds by apoptosis. The host is defined as the larger of the organisms involved in a symbiotic interaction.	BP
Macrophages_4	7.44238e-05	0.0173115	1	GO:0052248	modulation of programmed cell death in other organism involved in symbiotic interaction	Any process in which an organism modulates the frequency, rate or extent of programmed cell death in a second organism, where the two organisms are in a symbiotic interaction.	BP
Macrophages_4	1.12911e-05	0.0173115	1	GO:0052433	modulation by organism of apoptotic process in other organism involved in symbiotic interaction	Any process in which an organism modulates the frequency, rate or extent of programmed cell death by apoptosis in a second organism, where the two organisms are in a symbiotic interaction.	BP
Plasma-cells_1	0.128753	2.45553e-168	4.9942e-164	GO:0006614	SRP-dependent cotranslational protein targeting to membrane	The targeting of proteins to a membrane that occurs during translation and is dependent upon two key components, the signal-recognition particle (SRP) and the SRP receptor. SRP is a cytosolic particle that transiently binds to the endoplasmic reticulum (ER) signal sequence in a nascent protein, to the large ribosomal unit, and to the SRP receptor in the ER membrane.	BP
Plasma-cells_1	0.0810168	4.67747e-166	7.72958e-162	GO:0006613	cotranslational protein targeting to membrane	The targeting of proteins to a membrane that occurs during translation. The transport of most secretory proteins, particularly those with more than 100 amino acids, into the endoplasmic reticulum lumen occurs in this manner, as does the import of some proteins into mitochondria.	BP
Plasma-cells_1	0.12407	1.17333e-165	1.82489e-161	GO:0022626	cytosolic ribosome	A ribosome located in the cytosol.	CC
Plasma-cells_1	0.0608164	1.09335e-164	1.60602e-160	GO:0045047	protein targeting to ER	The process of directing proteins towards the endoplasmic reticulum (ER) using signals contained within the protein. One common mechanism uses a 16- to 30-residue signal sequence, typically located at the N-terminus of the protein and containing positively charged amino acids followed by a continuous stretch of hydrophobic residues, which directs the ribosome to the ER membrane and initiates tran…	BP
Plasma-cells_1	0.0403356	7.66258e-163	9.64763e-159	GO:0072599	establishment of protein localization to endoplasmic reticulum	The directed movement of a protein to a specific location in the endoplasmic reticulum.	BP
Plasma-cells_1	0.120075	1.90905e-158	1.97944e-154	GO:0000184	nuclear-transcribed mRNA catabolic process, nonsense-mediated decay	The nonsense-mediated decay pathway for nuclear-transcribed mRNAs degrades mRNAs in which an amino-acid codon has changed to a nonsense codon; this prevents the translation of such mRNAs into truncated, and potentially harmful, proteins.	BP
Plasma-cells_1	0.000328187	1.0726e-153	9.2983e-150	GO:0070972	protein localization to endoplasmic reticulum	A process in which a protein is transported to, or maintained in, a location within the endoplasmic reticulum.	BP
Plasma-cells_1	0.0519222	1.41928e-150	1.05707e-146	GO:0003735	structural constituent of ribosome	The action of a molecule that contributes to the structural integrity of the ribosome.	MF
Plasma-cells_1	0.0386611	1.78589e-143	1.11104e-139	GO:0006413	translational initiation	The process preceding formation of the peptide bond between the first two amino acids of a protein. This includes the formation of a complex of the ribosome, mRNA or circRNA, and an initiation complex that contains the first aminoacyl-tRNA.	BP
Plasma-cells_1	0.0225608	1.62456e-138	9.44035e-135	GO:0019083	viral transcription	The process by which a viral genome, or part of a viral genome, is transcribed within the host cell.	BP
Plasma-cells_1	0.0160651	2.51866e-138	1.44769e-134	GO:0019080	viral gene expression	A process by which a viral gene is converted into a mature gene product or products (proteins or RNA). This includes viral transcription, processing to produce a mature RNA product, and viral translation.	BP
Plasma-cells_1	0.113419	1.23126e-105	6.02864e-102	GO:0022625	cytosolic large ribosomal subunit	The large subunit of a ribosome located in the cytosol.	CC
Plasma-cells_1	0.0167875	8.64614e-61	3.33731e-57	GO:0022627	cytosolic small ribosomal subunit	The small subunit of a ribosome located in the cytosol.	CC
Plasma-cells_1	0.0323787	7.25502e-46	2.50751e-42	GO:0042788	polysomal ribosome	A ribosome bound to mRNA that forms part of a polysome.	CC
Plasma-cells_1	0.0152811	3.87773e-08	6.01336e-05	GO:0070181	small ribosomal subunit rRNA binding	Interacting selectively and non-covalently with the small ribosomal subunit RNA (SSU rRNA), a constituent of the small ribosomal subunit. In S. cerevisiae, this is the 18S rRNA.	MF
Plasma-cells_1	0.0934545	4.4611e-07	0.000649875	GO:0003746	translation elongation factor activity	Functions in chain elongation during polypeptide synthesis at the ribosome.	MF
Plasma-cells_1	0.011915	2.40724e-05	0.0291963	GO:0016282	eukaryotic 43S preinitiation complex	A protein complex composed of the 40S ribosomal subunit plus eIF1A, eIF3, and eIF2-GTP-bound methionyl-initiator methionine tRNA.	CC
Plasma-cells_1	0.0145908	0.0133291	1	GO:0005854	nascent polypeptide-associated complex	A heterodimeric protein complex that can reversibly bind to ribosomes, and is located in direct proximity to newly synthesized polypeptide chains as they emerge from the ribosome.	CC
T-cells-alpha-beta_1	0.151331	8.3054e-179	4.87992e-174	GO:0006613	cotranslational protein targeting to membrane	The targeting of proteins to a membrane that occurs during translation. The transport of most secretory proteins, particularly those with more than 100 amino acids, into the endoplasmic reticulum lumen occurs in this manner, as does the import of some proteins into mitochondria.	BP
T-cells-alpha-beta_1	0.125126	2.6093e-177	1.25437e-172	GO:0006614	SRP-dependent cotranslational protein targeting to membrane	The targeting of proteins to a membrane that occurs during translation and is dependent upon two key components, the signal-recognition particle (SRP) and the SRP receptor. SRP is a cytosolic particle that transiently binds to the endoplasmic reticulum (ER) signal sequence in a nascent protein, to the large ribosomal unit, and to the SRP receptor in the ER membrane.	BP
T-cells-alpha-beta_1	0.103956	9.40213e-172	2.76216e-167	GO:0022626	cytosolic ribosome	A ribosome located in the cytosol.	CC
T-cells-alpha-beta_1	0.0263885	7.46065e-171	1.79328e-166	GO:0045047	protein targeting to ER	The process of directing proteins towards the endoplasmic reticulum (ER) using signals contained within the protein. One common mechanism uses a 16- to 30-residue signal sequence, typically located at the N-terminus of the protein and containing positively charged amino acids followed by a continuous stretch of hydrophobic residues, which directs the ribosome to the ER membrane and initiates tran…	BP
T-cells-alpha-beta_1	0.0152723	3.88439e-169	8.55868e-165	GO:0072599	establishment of protein localization to endoplasmic reticulum	The directed movement of a protein to a specific location in the endoplasmic reticulum.	BP
T-cells-alpha-beta_1	0.124924	6.47565e-168	1.26828e-163	GO:0000184	nuclear-transcribed mRNA catabolic process, nonsense-mediated decay	The nonsense-mediated decay pathway for nuclear-transcribed mRNAs degrades mRNAs in which an amino-acid codon has changed to a nonsense codon; this prevents the translation of such mRNAs into truncated, and potentially harmful, proteins.	BP
T-cells-alpha-beta_1	0.0386992	5.72068e-155	5.30723e-151	GO:0003735	structural constituent of ribosome	The action of a molecule that contributes to the structural integrity of the ribosome.	MF
T-cells-alpha-beta_1	0.000133854	7.53968e-152	6.22971e-148	GO:0006612	protein targeting to membrane	The process of directing proteins towards a membrane, usually using signals contained within the protein.	BP
T-cells-alpha-beta_1	0.0374192	1.977e-151	1.60838e-147	GO:0006413	translational initiation	The process preceding formation of the peptide bond between the first two amino acids of a protein. This includes the formation of a complex of the ribosome, mRNA or circRNA, and an initiation complex that contains the first aminoacyl-tRNA.	BP
T-cells-alpha-beta_1	0.0486195	2.26451e-151	1.78729e-147	GO:0019083	viral transcription	The process by which a viral genome, or part of a viral genome, is transcribed within the host cell.	BP
T-cells-alpha-beta_1	0.000600693	1.42782e-148	1.00671e-144	GO:0019080	viral gene expression	A process by which a viral gene is converted into a mature gene product or products (proteins or RNA). This includes viral transcription, processing to produce a mature RNA product, and viral translation.	BP
T-cells-alpha-beta_1	0.00241597	5.69085e-147	3.85813e-143	GO:0000956	nuclear-transcribed mRNA catabolic process	The chemical reactions and pathways resulting in the breakdown of nuclear-transcribed mRNAs in eukaryotic cells.	BP
T-cells-alpha-beta_1	0.0868867	2.1909e-100	1.03443e-96	GO:0022625	cytosolic large ribosomal subunit	The large subunit of a ribosome located in the cytosol.	CC
T-cells-alpha-beta_1	0.0724912	3.324e-68	1.39503e-64	GO:0022627	cytosolic small ribosomal subunit	The small subunit of a ribosome located in the cytosol.	CC
T-cells-alpha-beta_1	0.00205272	5.71977e-53	2.14513e-49	GO:0005925	focal adhesion	A cell-substrate junction that anchors the cell to the extracellular matrix and that forms a point of termination of actin filaments. In insects focal adhesion has also been referred to as hemi-adherens junction (HAJ).	CC
T-cells-alpha-beta_1	0.0112209	4.80405e-43	1.59774e-39	GO:0042788	polysomal ribosome	A ribosome bound to mRNA that forms part of a polysome.	CC
T-cells-alpha-beta_1	0.00883319	7.39291e-34	2.24678e-30	GO:0019843	rRNA binding	Interacting selectively and non-covalently with ribosomal RNA.	MF
T-cells-alpha-beta_1	0.0455296	1.7163e-10	2.95632e-07	GO:1990948	ubiquitin ligase inhibitor activity		MF
T-cells-alpha-beta_1	0.0906004	0.00981709	1	GO:0098574	cytoplasmic side of lysosomal membrane	The side (leaflet) of the lysosomal membrane that faces the cytoplasm.	CC
T-cells-alpha-beta_1	0.0375048	0.0122564	1	GO:0034112	positive regulation of homotypic cell-cell adhesion	Any process that activates or increases the frequency, rate, or extent of homotypic cell-cell adhesion.	BP
T-cells-alpha-beta_1	0.035872	0.0146898	1	GO:1990254	keratin filament binding		MF
T-cells-alpha-beta_1	0.0337763	0.0146898	1	GO:0035900	response to isolation stress	Any process that results in a change in state or activity of a cell or an organism (in terms of movement, secretion, enzyme production, gene expression, etc.) as a result of a lack of contact with other members of the same species.	BP
T-cells-alpha-beta_1	0.0202088	0.0171173	1	GO:0060020	Bergmann glial cell differentiation	The process in which neuroepithelial cells of the neural tube give rise to Brgmann glial cells, specialized bipotential progenitors cells of the cerebellum. Differentiation includes the processes involved in commitment of a cell to a specific fate.	BP
T-cells-alpha-beta_1	0.0117803	0.0146898	1	GO:0044532	modulation of apoptotic process in other organism	A process in which an organism modulates the frequency, rate or extent of apoptosis in a second organism.	BP
T-cells-alpha-beta_1	0.0100155	0.0146898	1	GO:0052150	modulation by symbiont of host apoptotic process	Any process in which an organism modulates the frequency, rate or extent of programmed cell death in the host, where programmed cell death proceeds by apoptosis. The host is defined as the larger of the organisms involved in a symbiotic interaction.	BP
T-cells-alpha-beta_1	0.00982395	0.0146898	1	GO:0044531	modulation of programmed cell death in other organism	A process in which an organism modulates the frequency, rate or extent of programmed cell death in a second organism.	BP
T-cells-alpha-beta_1	0.00711951	0.0146898	1	GO:0052248	modulation of programmed cell death in other organism involved in symbiotic interaction	Any process in which an organism modulates the frequency, rate or extent of programmed cell death in a second organism, where the two organisms are in a symbiotic interaction.	BP
T-cells-alpha-beta_1	0.00446437	0.0146898	1	GO:0052433	modulation by organism of apoptotic process in other organism involved in symbiotic interaction	Any process in which an organism modulates the frequency, rate or extent of programmed cell death by apoptosis in a second organism, where the two organisms are in a symbiotic interaction.	BP
T-cells-alpha-beta_1	0.00392973	0.0243643	1	GO:0042989	sequestering of actin monomers	The selective interaction of actin monomers with specific molecules that inhibit their polymerization by preventing their access to other monomers.	BP
T-cells-alpha-beta_1	0.003638	0.0219546	1	GO:0071225	cellular response to muramyl dipeptide	Any process that results in a change in state or activity of a cell (in terms of movement, secretion, enzyme production, gene expression, etc.) as a result of a muramyl dipeptide stimulus. Muramyl dipeptide is derived from peptidoglycan.	BP
T-cells-alpha-beta_1	0.00318397	0.0243643	1	GO:0001765	membrane raft assembly	The aggregation, arrangement and bonding together of a set of components to form a membrane raft, a small (10-200 nm), heterogeneous, highly dynamic, sterol- and sphingolipid-enriched membrane domains that compartmentalizes cellular processes.	BP
T-cells-gamma-delta_1	0.164856	3.96932e-189	2.09899e-183	GO:0006614	SRP-dependent cotranslational protein targeting to membrane	The targeting of proteins to a membrane that occurs during translation and is dependent upon two key components, the signal-recognition particle (SRP) and the SRP receptor. SRP is a cytosolic particle that transiently binds to the endoplasmic reticulum (ER) signal sequence in a nascent protein, to the large ribosomal unit, and to the SRP receptor in the ER membrane.	BP
T-cells-gamma-delta_1	0.105418	1.45996e-186	3.86015e-181	GO:0006613	cotranslational protein targeting to membrane	The targeting of proteins to a membrane that occurs during translation. The transport of most secretory proteins, particularly those with more than 100 amino acids, into the endoplasmic reticulum lumen occurs in this manner, as does the import of some proteins into mitochondria.	BP
T-cells-gamma-delta_1	0.120557	1.43944e-182	2.53728e-177	GO:0022626	cytosolic ribosome	A ribosome located in the cytosol.	CC
T-cells-gamma-delta_1	0.0404711	1.60202e-181	1.69431e-176	GO:0045047	protein targeting to ER	The process of directing proteins towards the endoplasmic reticulum (ER) using signals contained within the protein. One common mechanism uses a 16- to 30-residue signal sequence, typically located at the N-terminus of the protein and containing positively charged amino acids followed by a continuous stretch of hydrophobic residues, which directs the ribosome to the ER membrane and initiates tran…	BP
T-cells-gamma-delta_1	0.0251839	1.55668e-179	1.02897e-174	GO:0072599	establishment of protein localization to endoplasmic reticulum	The directed movement of a protein to a specific location in the endoplasmic reticulum.	BP
T-cells-gamma-delta_1	0.137502	3.98364e-178	2.10657e-173	GO:0000184	nuclear-transcribed mRNA catabolic process, nonsense-mediated decay	The nonsense-mediated decay pathway for nuclear-transcribed mRNAs degrades mRNAs in which an amino-acid codon has changed to a nonsense codon; this prevents the translation of such mRNAs into truncated, and potentially harmful, proteins.	BP
T-cells-gamma-delta_1	0.0433514	1.87389e-163	2.41688e-159	GO:0003735	structural constituent of ribosome	The action of a molecule that contributes to the structural integrity of the ribosome.	MF
T-cells-gamma-delta_1	0.0503175	1.969e-159	2.12493e-155	GO:0019083	viral transcription	The process by which a viral genome, or part of a viral genome, is transcribed within the host cell.	BP
T-cells-gamma-delta_1	0.00400758	2.58401e-156	2.53044e-152	GO:0019080	viral gene expression	A process by which a viral gene is converted into a mature gene product or products (proteins or RNA). This includes viral transcription, processing to produce a mature RNA product, and viral translation.	BP
T-cells-gamma-delta_1	0.0309925	4.36573e-156	4.12253e-152	GO:0006413	translational initiation	The process preceding formation of the peptide bond between the first two amino acids of a protein. This includes the formation of a complex of the ribosome, mRNA or circRNA, and an initiation complex that contains the first aminoacyl-tRNA.	BP
T-cells-gamma-delta_1	0.00292274	1.55165e-154	1.39071e-150	GO:0000956	nuclear-transcribed mRNA catabolic process	The chemical reactions and pathways resulting in the breakdown of nuclear-transcribed mRNAs in eukaryotic cells.	BP
T-cells-gamma-delta_1	0.0917168	5.22848e-109	2.68431e-105	GO:0022625	cytosolic large ribosomal subunit	The large subunit of a ribosome located in the cytosol.	CC
T-cells-gamma-delta_1	0.065686	9.95097e-72	4.31321e-68	GO:0022627	cytosolic small ribosomal subunit	The small subunit of a ribosome located in the cytosol.	CC
T-cells-gamma-delta_1	0.0579162	3.66529e-50	1.33671e-46	GO:0042788	polysomal ribosome	A ribosome bound to mRNA that forms part of a polysome.	CC
T-cells-gamma-delta_1	0.0108851	3.98084e-06	0.00523653	GO:0031386	protein tag	A molecular function exhibited by a protein that is covalently attached (AKA tagged or conjugated) to another protein where it acts as a marker, recognized by the cellular apparatus to target the tagged protein for some cellular process such as modification, sequestration, transport or degradation.	MF
T-cells-gamma-delta_1	0.00550902	2.65735e-05	0.0319368	GO:0006119	oxidative phosphorylation	The phosphorylation of ADP to ATP that accompanies the oxidation of a metabolite through the operation of the respiratory chain. Oxidation of compounds establishes a proton gradient across the membrane, providing the energy for ATP synthesis.	BP
T-cells-gamma-delta_1	0.00949815	0.000259236	0.273078	GO:0007007	inner mitochondrial membrane organization	A process that is carried out at the cellular level which results in the assembly, arrangement of constituent parts, or disassembly of the mitochondrial inner membrane.	BP
T-cells-gamma-delta_1	0.579836	0.00293377	1	GO:0031414	N-terminal protein acetyltransferase complex	A complex that catalyzes the transfer of an acetyl group to the N-terminal residue of a protein acceptor molecule.	CC
T-cells-gamma-delta_1	0.0558201	0.011684	1	GO:0098574	cytoplasmic side of lysosomal membrane	The side (leaflet) of the lysosomal membrane that faces the cytoplasm.	CC
T-cells-gamma-delta_1	0.0354493	0.0145838	1	GO:1902267	regulation of polyamine transmembrane transport		BP
T-cells-gamma-delta_1	0.0354492	0.0145838	1	GO:0034511	U3 snoRNA binding	Interacting selectively and non-covalently with U3 small nucleolar RNA.	MF
T-cells-gamma-delta_1	0.0176221	0.0145838	1	GO:0070081	clathrin-sculpted monoamine transport vesicle	A clathrin-sculpted lipid bilayer membrane-enclosed vesicle after clathrin release and containing monoamines.	CC
T-cells-gamma-delta_1	0.0156685	0.0145838	1	GO:0070083	clathrin-sculpted monoamine transport vesicle membrane	The lipid bilayer surrounding a clathrin-sculpted monoamine transport vesicle.	CC
T-cells-gamma-delta_1	0.0122998	0.00141119	1	GO:0003746	translation elongation factor activity	Functions in chain elongation during polypeptide synthesis at the ribosome.	MF
T-cells-gamma-delta_1	0.00952599	0.0174752	1	GO:0099078	BORC complex	A protein complex that is invovled in positioning of the lysosome within the cytoplasm and which is composed of BLOC1S1, BLOC1S2, BORCS5, BORCS6, BORCS7, BORCS8, KXD1 and SNAPIN. The BORC complex recruits ARL8 at the cytosolic face of lysosomes and couples them to microtubule plus-end-directed kinesin motors.	CC
T-cells-gamma-delta_1	0.00862966	0.0145838	1	GO:0002278	eosinophil activation involved in immune response	The change in morphology and behavior of a eosinophil resulting from exposure to a cytokine, chemokine, cellular ligand, or soluble factor, leading to the initiation or perpetuation of an immune response.	BP
T-cells-gamma-delta_1	0.00793981	0.0145838	1	GO:0002447	eosinophil mediated immunity	Any process involved in the carrying out of an immune response by an eosinophil.	BP
T-cells-gamma-delta_1	0.00720459	0.00156499	1	GO:0005753	mitochondrial proton-transporting ATP synthase complex	A proton-transporting ATP synthase complex found in the mitochondrial membrane.	CC
T-cells-gamma-delta_1	0.00624215	0.0203582	1	GO:0020003	symbiont-containing vacuole	Membrane-bounded vacuole within a host cell in which a symbiont organism resides. The vacuole membrane is derived from both the host and symbiont.	CC
T-cells-gamma-delta_1	0.00458932	0.0145838	1	GO:0043308	eosinophil degranulation	The regulated exocytosis of secretory granules containing preformed mediators such as major basic protein, eosinophil peroxidase, and eosinophil cationic protein by an eosinophil.	BP
T-cells-gamma-delta_1	4.41122e-05	0.00285268	1	GO:0035456	response to interferon-beta	Any process that results in a change in state or activity of a cell or an organism (in terms of movement, secretion, enzyme production, gene expression, etc.) as a result of an interferon-beta stimulus. Interferon-beta is a type I interferon.	BP
T-cells-gamma-delta_2	0.299939	1.95761e-09	3.22489e-06	GO:0042105	alpha-beta T cell receptor complex	A T cell receptor complex in which the TCR heterodimer comprises alpha and beta chains, associated with the CD3 complex; recognizes a complex consisting of an antigen-derived peptide bound to a class I or class II MHC protein.	CC
T-cells-gamma-delta_2	0.0312574	5.58111e-08	8.50523e-05	GO:0045059	positive thymic T cell selection	The process of sparing immature T cells in the thymus which react with self-MHC protein complexes with low affinity levels from apoptotic death.	BP
T-cells-gamma-delta_2	0.160609	3.53519e-06	0.00467356	GO:0034112	positive regulation of homotypic cell-cell adhesion	Any process that activates or increases the frequency, rate, or extent of homotypic cell-cell adhesion.	BP
T-cells-gamma-delta_2	0.0949027	3.53519e-06	0.00467356	GO:0033634	positive regulation of cell-cell adhesion mediated by integrin	Any process that activates or increases the frequency, rate, or extent of cell-cell adhesion mediated by integrin.	BP
T-cells-gamma-delta_2	0.0156768	7.41843e-06	0.00952159	GO:0042608	T cell receptor binding	Interacting selectively and non-covalently with a T cell receptor, the antigen-recognizing receptor on the surface of T cells.	MF
T-cells-gamma-delta_2	0.0580638	1.5879e-05	0.0196649	GO:0042989	sequestering of actin monomers	The selective interaction of actin monomers with specific molecules that inhibit their polymerization by preventing their access to other monomers.	BP
T-cells-gamma-delta_2	0.012259	5.38296e-05	0.0617469	GO:0042288	MHC class I protein binding	Interacting selectively and non-covalently with major histocompatibility complex class I molecules; a set of molecules displayed on cell surfaces that are responsible for lymphocyte recognition and antigen presentation.	MF
T-cells-gamma-delta_2	0.00150814	8.11523e-05	0.0916958	GO:2000482	regulation of interleukin-8 secretion		BP
T-cells-gamma-delta_2	0.0164418	0.00304094	1	GO:0030156	benzodiazepine receptor binding	Interacting selectively and non-covalently with the peripheral benzodiazepine receptor (PBR).	MF
T-cells-gamma-delta_2	0.0142037	0.00304094	1	GO:2000977	regulation of forebrain neuron differentiation		BP
T-cells-gamma-delta_2	0.0142037	0.00304094	1	GO:0010041	response to iron(III) ion	Any process that results in a change in state or activity of a cell or an organism (in terms of movement, secretion, enzyme production, gene expression, etc.) as a result of an iron(III) ion stimulus.	BP
T-cells-gamma-delta_2	0.00943154	0.00304094	1	GO:0002325	natural killer cell differentiation involved in immune response	The process in which a naive natural killer cell acquires the specialized features of an effector natural killer T cell as part of an immune response.	BP
T-cells-gamma-delta_2	0.00895555	0.00304094	1	GO:0032826	regulation of natural killer cell differentiation involved in immune response	Any process that modulates the frequency, rate or extent of natural killer cell differentiation as part of an immune response.	BP
T-cells-gamma-delta_2	0.00233237	0.00364807	1	GO:1990254	keratin filament binding		MF
T-cells-gamma-delta_2	0.00233236	0.00364807	1	GO:0008626	granzyme-mediated apoptotic signaling pathway	A series of molecular signals induced by granzymes which triggers the apoptotic death of a cell. The pathway starts with reception of a granzyme signal, and ends when the execution phase of apoptosis is triggered. Granzymes are serine proteases that are secreted by cytotoxic T cells and natural killer cells to induce apoptosis in target cells.	BP
T-cells-gamma-delta_2	0.00213222	0.00364807	1	GO:0030885	regulation of myeloid dendritic cell activation	Any process that modulates the frequency or rate of myeloid dendritic cell activation.	BP
T-cells-gamma-delta_2	0.000705256	0.00364807	1	GO:0023024	MHC class I protein complex binding	Interacting selectively and non-covalently with the class I major histocompatibility complex.	MF
T-cells-gamma-delta_2	0.000150299	0.00364807	1	GO:0036042	long-chain fatty acyl-CoA binding	Interacting selectively and non-covalently with a long-chain fatty acyl-CoA. A long-chain fatty acyl-CoA is any derivative of coenzyme A in which the sulfhydryl group is in a thioester linkage with a long-chain fatty-acyl group. Long-chain fatty-acyl-CoAs have chain lengths of C13 or more.	MF

## Sheet: S5
module	coef	p.value_fisher	p.value_fisher_BH	KEGG_id	KEGG_term
T-cells-gamma-delta_1	0.856884	4.92748e-199	2.60567e-193	hsa03010	Ribosome
Macrophages_4	0.839058	7.54185e-192	1.99408e-186	hsa03010	Ribosome
Endothelial-cells_2	0.869096	6.8849e-187	1.21359e-181	hsa03010	Ribosome
T-cells-alpha-beta_1	0.803601	4.12761e-186	5.45674e-181	hsa03010	Ribosome
Cholangiocytes_2	0.811546	2.45711e-182	2.59866e-177	hsa03010	Ribosome
Dendritic-cells_2	0.808666	4.07953e-181	3.59546e-176	hsa03010	Ribosome
Plasma-cells_1	0.815127	1.1102e-180	8.3868e-176	hsa03010	Ribosome
Hepatic-stellate-cells_3	0.783343	8.25876e-175	5.45908e-170	hsa03010	Ribosome
B-cells-mature_1	0.673284	3.27456e-156	1.924e-151	hsa03010	Ribosome
Hepatic-stem-cells_1	0.500751	1.15563e-109	6.11104e-105	hsa03010	Ribosome
Hepatocytes_1	0.404291	1.75253e-49	8.42494e-45	hsa04610	Complement and coagulation cascades
Macrophages_1	0.125163	1.56653e-27	6.90322e-23	hsa04612	Antigen processing and presentation
Hepatocytes_1	0.160147	4.66157e-27	1.8962e-22	hsa00982	Drug metabolism - cytochrome P450
gerhard2018_5	0.499199	3.71061e-24	1.40156e-19	hsa00100	Steroid biosynthesis
Hepatocytes_1	0.146287	2.72279e-22	9.59881e-18	hsa03320	PPAR signaling pathway
Macrophages_1	0.135877	7.01061e-22	2.31702e-17	hsa04672	Intestinal immune network for IgA production
Macrophages_1	0.0302062	2.39309e-21	7.44399e-17	hsa04514	Cell adhesion molecules (CAMs)
Hepatocytes_1	0.0836274	3.64786e-21	1.07167e-16	hsa00830	Retinol metabolism
Macrophages_1	0.0350729	8.45117e-21	2.35211e-16	hsa04145	Phagosome
Hepatocytes_1	0.0803046	5.88643e-19	1.55638e-14	hsa00071	Fatty acid metabolism
Hepatic-stellate-cells_2	0.0814961	3.67467e-17	9.25323e-13	hsa04512	ECM-receptor interaction
gerhard2018_5	0.334285	3.13615e-15	7.53821e-11	hsa00900	Terpenoid backbone biosynthesis
gerhard2018_3	0.0448251	2.04967e-14	4.71249e-10	hsa04141	Protein processing in endoplasmic reticulum
Hepatic-stellate-cells_2	0.0671807	8.02741e-14	1.76872e-09	hsa04974	Protein digestion and absorption
Cholangiocytes_3	0.0108746	1.69169e-09	2.23644e-05	hsa04010	MAPK signaling pathway
Hepatic-stellate-cells_2	0.00585845	5.21201e-13	1.06005e-08	hsa04510	Focal adhesion
gerhard2018_11	0.0288915	1.82999e-12	3.58409e-08	hsa00190	Oxidative phosphorylation
Hepatocytes_1	0.0729272	6.79358e-12	1.22339e-07	hsa00380	Tryptophan metabolism
Hepatocytes_1	0.04207	6.79358e-12	1.22339e-07	hsa00350	Tyrosine metabolism
Hepatic-stellate-cells_1	0.050844	6.9405e-12	1.22339e-07	hsa00190	Oxidative phosphorylation
T-cells-gamma-delta_2	0.0498266	1.10176e-11	1.87941e-07	hsa04640	Hematopoietic cell lineage
Hepatocytes_1	0.0485344	1.35093e-11	2.23242e-07	hsa00280	Valine, leucine and isoleucine degradation
Hepatocytes_1	0.0882612	3.12016e-11	4.99986e-07	hsa04976	Bile secretion
Hepatocytes_1	0.0346426	1.11687e-10	1.73708e-06	hsa04146	Peroxisome
gerhard2018_7	0.0291385	1.94267e-10	2.93512e-06	hsa04380	Osteoclast differentiation
Macrophages_1	0.0278856	2.33836e-10	3.43482e-06	hsa04640	Hematopoietic cell lineage
gerhard2018_3	0.0588792	5.2781e-10	7.54346e-06	hsa04612	Antigen processing and presentation
Hepatocytes_1	0.228277	6.42413e-10	8.93976e-06	hsa00120	Primary bile acid biosynthesis
Hepatocytes_1	0.0043943	1.27117e-09	1.72359e-05	hsa00040	Pentose and glucuronate interconversions
Cholangiocytes_3	0.0520135	9.91033e-09	0.000111503	hsa04621	NOD-like receptor signaling pathway
Endothelial-cells_1	0.0465604	3.30049e-09	4.25685e-05	hsa00190	Oxidative phosphorylation
Macrophages_2	0.0528796	3.87016e-09	4.87275e-05	hsa00190	Oxidative phosphorylation
T-cells-gamma-delta_2	0.0289162	5.24325e-09	6.44803e-05	hsa04660	T cell receptor signaling pathway
Cholangiocytes_3	0.0178842	1.45231e-08	0.000159997	hsa04380	Osteoclast differentiation
Cholangiocytes_1	0.0296334	6.8039e-09	7.9954e-05	hsa04610	Complement and coagulation cascades
Endothelial-cells_2	0.05459	7.53892e-09	8.66654e-05	hsa03013	RNA transport
Cholangiocytes_3	0.00501012	4.4095e-06	0.0343467	hsa04062	Chemokine signaling pathway
Cholangiocytes_3	0.00675089	5.83437e-05	0.36729	hsa04141	Protein processing in endoplasmic reticulum
Hepatocytes_1	0.0803193	4.40376e-08	0.00047525	hsa00650	Butanoate metabolism
Dendritic-cells_2	0.0495886	4.80967e-08	0.000508675	hsa00190	Oxidative phosphorylation
Hepatocytes_1	0.0406809	6.57399e-08	0.000675845	hsa00330	Arginine and proline metabolism
Hepatocytes_1	0.0923379	6.64593e-08	0.000675845	hsa00260	Glycine, serine and threonine metabolism
gerhard2018_9	0.0254774	9.79873e-08	0.000977662	hsa04620	Toll-like receptor signaling pathway
Hepatocytes_1	0.0406199	1.24637e-07	0.00122053	hsa00590	Arachidonic acid metabolism
Hepatic-stellate-cells_1	0.0374567	1.99909e-07	0.00192205	hsa03010	Ribosome
gerhard2018_3	0.0151187	3.07482e-07	0.00287903	hsa04144	Endocytosis
Hepatocytes_1	0.0198377	3.10331e-07	0.00287903	hsa00410	beta-Alanine metabolism
gerhard2018_3	0.0261672	5.18256e-07	0.0047251	hsa03040	Spliceosome
Hepatocytes_1	0.0442749	5.55423e-07	0.00495708	hsa04975	Fat digestion and absorption
gerhard2018_7	0.0103318	5.62448e-07	0.00495708	hsa04620	Toll-like receptor signaling pathway
gerhard2018_7	0.0050681	7.32802e-07	0.00633662	hsa04010	MAPK signaling pathway
gerhard2018_2	0.0244816	7.42942e-07	0.00633662	hsa04380	Osteoclast differentiation
Cholangiocytes_2	0.0381636	1.48694e-06	0.012481	hsa00190	Oxidative phosphorylation
gerhard2018_3	0.00967458	1.66975e-06	0.0137964	hsa04010	MAPK signaling pathway
gerhard2018_2	0.0281823	2.06856e-06	0.0168287	hsa04666	Fc gamma R-mediated phagocytosis
Hepatocytes_1	0.0494539	4.11544e-06	0.0329737	hsa00270	Cysteine and methionine metabolism
Cholangiocytes_3	0.00285026	0.00357203	1	hsa04612	Antigen processing and presentation
gerhard2018_5	0.0308873	4.41671e-06	0.0343467	hsa00640	Propanoate metabolism
gerhard2018_1	0.00376552	6.04277e-06	0.0463107	hsa04510	Focal adhesion
Hepatocytes_1	0.0104052	6.18319e-06	0.0467099	hsa00620	Pyruvate metabolism
gerhard2018_5	0.0194658	8.09905e-06	0.0603213	hsa00620	Pyruvate metabolism
T-cells-gamma-delta_2	0.0219174	9.56994e-06	0.0702864	hsa04612	Antigen processing and presentation
gerhard2018_2	0.0106511	1.03793e-05	0.0751865	hsa04062	Chemokine signaling pathway
gerhard2018_1	0.025998	1.29515e-05	0.0925513	hsa04210	Apoptosis
gerhard2018_1	0.018416	1.43501e-05	0.101179	hsa04630	Jak-STAT signaling pathway
gerhard2018_7	0.00820409	1.61827e-05	0.112599	hsa04662	B cell receptor signaling pathway
gerhard2018_11	0.00496151	1.8301e-05	0.125684	hsa00980	Metabolism of xenobiotics by cytochrome P450
gerhard2018_11	0.00296362	1.98962e-05	0.134887	hsa00982	Drug metabolism - cytochrome P450
Macrophages_2	0.040418	2.16418e-05	0.144864	hsa03008	Ribosome biogenesis in eukaryotes
T-cells-gamma-delta_1	0.0373774	2.44734e-05	0.16177	hsa00190	Oxidative phosphorylation
gerhard2018_2	0.0172472	2.66237e-05	0.173812	hsa04145	Phagosome
gerhard2018_5	0.018849	3.45953e-05	0.223099	hsa00072	Synthesis and degradation of ketone bodies
Dendritic-cells_2	0.0360694	5.13177e-05	0.326952	hsa04260	Cardiac muscle contraction
Cholangiocytes_3	0.00736612	0.00378061	1	hsa03018	RNA degradation
Cholangiocytes_2	0.0367581	6.16384e-05	0.383466	hsa04260	Cardiac muscle contraction
T-cells-gamma-delta_2	0.00355055	6.82019e-05	0.419366	hsa04514	Cell adhesion molecules (CAMs)
gerhard2018_9	0.00493567	7.15529e-05	0.434914	hsa04062	Chemokine signaling pathway
gerhard2018_1	0.00743986	8.82954e-05	0.530579	hsa04810	Regulation of actin cytoskeleton
Endothelial-cells_2	0.0289192	0.000102041	0.606288	hsa00190	Oxidative phosphorylation
Hepatic-stellate-cells_1	0.0215543	0.000165468	0.972222	hsa03008	Ribosome biogenesis in eukaryotes
Endothelial-cells_2	0.0391757	0.000176113	1	hsa04260	Cardiac muscle contraction
Hepatic-stellate-cells_2	0.0171512	0.000201903	1	hsa00330	Arginine and proline metabolism
gerhard2018_11	0.00966011	0.00021393	1	hsa00020	Citrate cycle (TCA cycle)
gerhard2018_1	0.0201197	0.000215843	1	hsa04512	ECM-receptor interaction
gerhard2018_9	0.00951364	0.000269305	1	hsa04623	Cytosolic DNA-sensing pathway
Cholangiocytes_3	0.000815906	0.00410387	1	hsa04520	Adherens junction
Dendritic-cells_2	0.0314309	0.000327799	1	hsa03040	Spliceosome
Endothelial-cells_1	0.0196909	0.000331041	1	hsa03008	Ribosome biogenesis in eukaryotes
Macrophages_4	0.0294918	0.00037555	1	hsa00190	Oxidative phosphorylation
gerhard2018_11	0.00253003	0.000401312	1	hsa00380	Tryptophan metabolism
gerhard2018_11	0.0022673	0.000401312	1	hsa00071	Fatty acid metabolism
gerhard2018_9	0.0175394	0.000411732	1	hsa04612	Antigen processing and presentation
Hepatic-stellate-cells_2	0.0144655	0.000440649	1	hsa04610	Complement and coagulation cascades
Hepatocytes_1	0.144034	0.000440864	1	hsa00400	Phenylalanine, tyrosine and tryptophan biosynthesis
gerhard2018_11	0.000785937	0.000550342	1	hsa00520	Amino sugar and nucleotide sugar metabolism
gerhard2018_7	0.0107989	0.000614581	1	hsa04623	Cytosolic DNA-sensing pathway
gerhard2018_7	0.00357293	0.000614581	1	hsa04621	NOD-like receptor signaling pathway
gerhard2018_1	0.0199759	0.000908614	1	hsa04621	NOD-like receptor signaling pathway
Hepatocytes_1	0.158029	0.000917648	1	hsa00130	Ubiquinone and other terpenoid-quinone biosynthesis
Hepatocytes_1	0.0474073	0.000917648	1	hsa00232	Caffeine metabolism
Hepatic-stellate-cells_2	0.0272445	0.0010073	1	hsa00410	beta-Alanine metabolism
Endothelial-cells_1	0.0235835	0.0010607	1	hsa03050	Proteasome
Macrophages_2	0.0330665	0.00111751	1	hsa03050	Proteasome
[truncated: 168 more rows]

## Sheet: S6
module	coef	p.value_fisher	p.value_fisher_BH	REACT_name	REACT_description
[truncated: 516 more rows]

[truncated: 2 more sheets: S7, S8]
